# Supplementary material for: From carbohydrates to fat: Trends in food intake among Swedish nutrition students from 2002 to 2017
Source: PLoS One. 2020 Jan 28;15(1):e0228200. doi: 10.1371/journal.pone.0228200 (PMC6986719; doi:10.1371/journal.pone.0228200)
Supplement: S1 Data — (XLSX) [file pone.0228200.s001.xlsx]

## Sheet: 2002
Idorig	Fil-Blad	År	Man?	Identitet		Måltid	kod	livsmedel	gram	Längd [cm]	Ålder [y]	Vikt [kg]	kcal	Energi (MJ)	Prot (g)	Fett (g)	KH (g)	Fib (g)	Alk (g)	VitC (mg)	Fe (mg)	Ca (mg)		E% Prot	E% Carb	E% Fett	E% Fiber	E% Alko	Avvikelse		PAL	EI_Min	EI_max	BMR_man	BMR_kvinna	BMR	EIpBMR	Include?	Include*Kvinna?
MEDEL										171.042	27.0935	67.243	1884.45	7.877	76.2336	61.3336	246.857	20.4028	1.26075	121.75	11.2056	1050.49	#DIV/0!	0.168143	0.510909	0.311689	0.0197822	0.0104034
STD										2.30919	8.00529	12.6704	580.931	2.42829	24.9163	26.2552	83.9455	8.83522	6.61678	80.649	4.32108	524.784	#DIV/0!	0.0435898	0.0508256	0.0563976	0.00617798	0.0360386
MEDIAN										171	24	65	1824	7.62432	74.7	57.8	238.2	18.7	0	115.5	10.4	984	#NUM!	0.163052	0.50875	0.321043	0.018008	0
IQR										0	8	12	867.381	3.62565	36	39.7	112.6	10.65	0	123.5	5.8	606.25	#NUM!	0.0467974	0.099975	0.0944247	0.00907327	0
k45må	kostvane vt-03 knh uppdat/alla män + kvinnor (utklippt)	2002	0	1	Dag 1	Dagssumma				171	40	67	1849	7.72882	120.6	50.3	225.3	23.6	0	197	10.8	637		0.265267	0.495561	0.2408	0.024428	0	0.0260557		1.6	0.999472	2.56135	6602.35	5951.07	5951.07	1.29873	1	1
k46fre	kostvane vt-03 knh uppdat/alla män + kvinnor (utklippt)	2002	0	2	Dag 3	Dagssumma				171	22	50	1828	7.64104	68.4	66.3	238.2	17.2	0	139	8.2	957		0.152178	0.529954	0.321043	0.018008	0	0.021183		1.6	0.999472	2.56135	6077.5	5619.76	5619.76	1.35967	1	1
k46lö	kostvane vt-03 knh uppdat/alla män + kvinnor (utklippt)	2002	0	2	Dag 3	Dagssumma				171	22	50	1875	7.8375	74.7	53.7	271.1	11.5	0	117	6.7	1151		0.162029	0.588032	0.253512	0.0117384	0	0.015311		1.6	0.999472	2.56135	6077.5	5619.76	5619.76	1.39463	1	1
k46to	kostvane vt-03 knh uppdat/alla män + kvinnor (utklippt)	2002	0	2	Dag 1	Dagssumma				171	22	50	1807	7.55326	80.4	49.3	258.2	17.6	0	117	7.5	1291		0.180955	0.581127	0.241498	0.018641	0	0.0222209		1.6	0.999472	2.56135	6077.5	5619.76	5619.76	1.34405	1	1
k48må	kostvane vt-03 knh uppdat/alla män + kvinnor (utklippt)	2002	0	4	Dag 1	Dagssumma				171	24	58	2427	10.1449	90.8	93.5	303.6	37.9	0	203	14.2	1279		0.152156	0.50875	0.34101	0.0298871	0	0.0318033		1.6	0.999472	2.56135	6478.03	5892.78	5892.78	1.72157	1	1
k48on	kostvane vt-03 knh uppdat/alla män + kvinnor (utklippt)	2002	0	4	Dag 2	Dagssumma				171	24	58	1906	7.96708	67.6	71.6	198.3	15.5	0	83	12.3	867		0.144244	0.423129	0.332518	0.015564	0	-0.0845454		1.6	0.999472	2.56135	6478.03	5892.78	5892.78	1.35201	1	1
k48ti	kostvane vt-03 knh uppdat/alla män + kvinnor (utklippt)	2002	0	4	Dag 2	Dagssumma				171	24	58	1746	7.29828	70	75.4	195.8	21.3	0	51	9.4	757		0.163052	0.45608	0.382254	0.023348	0	0.0247346		1.6	0.999472	2.56135	6478.03	5892.78	5892.78	1.23851	1	1
k49fr	kostvane vt-03 knh uppdat/alla män + kvinnor (utklippt)	2002	0	5	Dag 3	Dagssumma				171	23	50	2746.67	11.4811	67.9	132.8	321.6	18.5	0	182	12.4	1083		0.100539	0.476193	0.427974	0.0128908	0	0.0175971		1.6	0.999472	2.56135	6053.77	5601.66	5601.66	2.04958	1	1
k49lö	kostvane vt-03 knh uppdat/alla män + kvinnor (utklippt)	2002	0	5	Dag 3	Dagssumma				171	23	50	2297.38	9.60305	79.8	77.9	317.7	18.4	0	240	24.6	1319		0.141268	0.562415	0.300144	0.0153285	0	0.0191551		1.6	0.999472	2.56135	6053.77	5601.66	5601.66	1.71432	1	1
k49to	kostvane vt-03 knh uppdat/alla män + kvinnor (utklippt)	2002	0	5	Dag 1	Dagssumma				171	23	50	2277.14	9.51846	85.4	88.2	285.6	17.3	0	152	15.6	1238		0.152525	0.510083	0.34285	0.0145402	0	0.0199972		1.6	0.999472	2.56135	6053.77	5601.66	5601.66	1.69922	1	1
k50c	kostvane vt-03 knh uppdat/alla män + kvinnor (utklippt)	2002	0	6	Dag 3	Dagssumma				171	18	60	1703	7.11854	56.3	57.1	238.6	28.7	0	337	13.1	719		0.134452	0.569808	0.296788	0.0322538	0	0.0333018		1.6	0.999472	2.56135	6732.41	6078.69	6078.69	1.17107	1	1
k52lö	kostvane vt-03 knh uppdat/alla män + kvinnor (utklippt)	2002	0	8	Dag 3	Dagssumma				171	36	69	2134	8.92012	96.1	56.3	236.5	26.3	41.6		17.1			0.183148	0.450723	0.233528	0.0235871	0.135245	0.0262306		1.6	0.999472	2.56135	6809.27	6100.77	6100.77	1.46213	1	1
k53må	kostvane vt-03 knh uppdat/alla män + kvinnor (utklippt)	2002	0	9	Dag 1	Dagssumma				171	26	59	1524	6.37032	65.4	58.2	183.6	13.5	0	19	9.7	681		0.174528	0.48996	0.338036	0.0169536	0	0.0194778		1.6	0.999472	2.56135	6486.57	5895.24	5895.24	1.08059	1	1
k45fre	kostvane vt-03 knh uppdat/alla män + kvinnor (utklippt)	2002	0	1	Dag 3	Dagssumma				171	40	67	1104	4.61472	47.2	40.3	136.7		0	107	7.2	442		0.173878	0.503584	0.323118	0	0	0.00058075		1.6	0.999472	2.56135	6602.35	5951.07	5951.07	0.775444	0	0
k47a	kostvane vt-03 knh uppdat/alla män + kvinnor (utklippt)	2002	0	3	Dag 1	Dagssumma				171	21	75	1533	6.40794	51.9	50.6	215.9	21.3	0	67	8	1008		0.137689	0.572774	0.292169	0.026592	0	0.0292231		1.6	0.999472	2.56135	7501.21	6604.17	6604.17	0.970286	0	0
k47b	kostvane vt-03 knh uppdat/alla män + kvinnor (utklippt)	2002	0	3	Dag 2	Dagssumma				171	21	75	1412	5.90216	64.1	42.6	190.7	16.6	0	54	7	840		0.184627	0.549273	0.267055	0.0225002	0	0.0234558		1.6	0.999472	2.56135	7501.21	6604.17	6604.17	0.893701	0	0
k47c	kostvane vt-03 knh uppdat/alla män + kvinnor (utklippt)	2002	0	3	Dag 3	Dagssumma				171	21	75	1375	5.7475	47.6	33	220.6	18.7	0	58	6	999		0.140792	0.652492	0.21244	0.0260287	0	0.0317529		1.6	0.999472	2.56135	7501.21	6604.17	6604.17	0.870283	0	0
k50a	kostvane vt-03 knh uppdat/alla män + kvinnor (utklippt)	2002	0	6	Dag 1	Dagssumma				171	18	60	1171	4.89478	49.3	26.2	182	22.6	0	302	9.1	702		0.171223	0.632102	0.198048	0.0369373	0	0.0383102		1.6	0.999472	2.56135	6732.41	6078.69	6078.69	0.805237	0	0
k50b	kostvane vt-03 knh uppdat/alla män + kvinnor (utklippt)	2002	0	6	Dag 2	Dagssumma				171	18	60	1430	5.9774	54.8	26.3	240.4	26.2	0	193	8	1018		0.155854	0.683709	0.162797	0.0350654	0	0.0374243		1.6	0.999472	2.56135	6732.41	6078.69	6078.69	0.983338	0	0
k51fr	kostvane vt-03 knh uppdat/alla män + kvinnor (utklippt)	2002	0	7	Dag 3	Dagssumma				171	22	58	1179	4.92822	32.3	27	199.9	9.4	0	24	5.4	786		0.11142	0.689559	0.20271	0.0152591	0	0.018948		1.6	0.999472	2.56135	6525.49	5928.98	5928.98	0.831208	0	0
k51on	kostvane vt-03 knh uppdat/alla män + kvinnor (utklippt)	2002	0	7	Dag 1	Dagssumma				171	22	58	888	3.71184	41.3	21.9	129.9	21.7	0	21	5.3	506		0.189151	0.594934	0.218301	0.0467693	0	0.0491562		1.6	0.999472	2.56135	6525.49	5928.98	5928.98	0.62605	0	0
k51to	kostvane vt-03 knh uppdat/alla män + kvinnor (utklippt)	2002	0	7	Dag 2	Dagssumma				171	22	58	1208	5.04944	49.7	33.2	176.7	8.7	0	-26	3.3	864		0.167325	0.594898	0.243275	0.0137837	0	0.0192813		1.6	0.999472	2.56135	6525.49	5928.98	5928.98	0.851654	0	0
k52må	kostvane vt-03 knh uppdat/alla män + kvinnor (utklippt)	2002	0	8	Dag 1	Dagssumma				171	36	69	1156	4.83208	62.7	24.5	168.9	15.8	0		7.7			0.220588	0.594216	0.1876	0.0261585	0	0.0285633		1.6	0.999472	2.56135	6809.27	6100.77	6100.77	0.792044	0	0
k52sö	kostvane vt-03 knh uppdat/alla män + kvinnor (utklippt)	2002	0	8	Dag 3	Dagssumma				171	36	69	961	4.01698	60.1	13.1	148.1	22.5	0		8.6			0.254345	0.626764	0.120663	0.0448098	0	0.0465823		1.6	0.999472	2.56135	6809.27	6100.77	6100.77	0.658438	0	0
k53lö	kostvane vt-03 knh uppdat/alla män + kvinnor (utklippt)	2002	0	9	Dag 3	Dagssumma				171	26	59	1218	5.09124	37.3	43.3	168.8	8.1	0	22	5.2	845		0.124547	0.563635	0.314678	0.0127277	0	0.0155876		1.6	0.999472	2.56135	6486.57	5895.24	5895.24	0.863619	0	0
k53måb	kostvane vt-03 knh uppdat/alla män + kvinnor (utklippt)	2002	0	9	Dag 2	Dagssumma				171	26	59	1382	5.77676	43.9	64.2	157.3	9.5	0	61	6.6	838		0.12919	0.462907	0.411199	0.0131562	0	0.0164521		1.6	0.999472	2.56135	6486.57	5895.24	5895.24	0.979903	0	0
k54fre	kostvane vt-03 knh uppdat/alla män + kvinnor (utklippt)	2002	0	10	Dag 3	Dagssumma				171	30	65	1779	7.43622	80.3	79.2	171.6	11.9	0	135	10	936		0.183574	0.392296	0.394071	0.0128022	0	-0.0172561		2.6	1.62414	4.1622	6727.65	6054.76	6054.76	1.22816	0	0
k54lö	kostvane vt-03 knh uppdat/alla män + kvinnor (utklippt)	2002	0	10	Dag 3	Dagssumma				171	30	65	2544	10.6339	63.2	84.1	306.8	14.4	0	158	13.4	539		0.101035	0.490468	0.29262	0.0108333	0	-0.105043		3.6	2.24881	5.76304	6727.65	6054.76	6054.76	1.75629	0	0
k54sö	kostvane vt-03 knh uppdat/alla män + kvinnor (utklippt)	2002	0	10	Dag 3	Dagssumma				171	30	65	2136	8.92848	83.2	86.4	254.2	16.4	0	224	15.5	701		0.158414	0.484002	0.358045	0.0146946	0	0.015156		4.6	2.87348	7.36389	6727.65	6054.76	6054.76	1.47462	0	0
k55fr	kostvane vt-03 knh uppdat/alla män + kvinnor (utklippt)	2002	0	11	Dag 3	Dagssumma				171	29	54	1962	8.20116	60.3	52.3	309.6	23.1	0	236	9.1	1284		0.124995	0.641763	0.235954	0.0225334	0	0.0252452		6.6	4.12282	10.5656	6135.39	5647.68	5647.68	1.45213	0	0
k55lö	kostvane vt-03 knh uppdat/alla män + kvinnor (utklippt)	2002	0	11	Dag 3	Dagssumma				171	29	54	1874	7.83332	87.8	68.3	174.5	14.1	29.7	88	11.6	1192		0.190545	0.378703	0.322609	0.0144	0.109953	0.0162102		7.6	4.74749	12.1664	6135.39	5647.68	5647.68	1.387	0	0
k55to	kostvane vt-03 knh uppdat/alla män + kvinnor (utklippt)	2002	0	11	Dag 1	Dagssumma				171	29	54	1727	7.21886	51	58.9	245.5	21.5	0	106	6.2	1103		0.120102	0.578138	0.30189	0.0238265	0	0.0239567		5.6	3.49815	8.96473	6135.39	5647.68	5647.68	1.2782	0	0
k56fr	kostvane vt-03 knh uppdat/alla män + kvinnor (utklippt)	2002	0	12	Dag 3	Dagssumma				171	22	70	1406	5.87708	65.7	26	224	21.8	0	63	10	312		0.190043	0.647941	0.163687	0.0296746	0	0.0313455		8.6	5.37216	13.7673	7197.49	6392.81	6392.81	0.919326	0	0
k56lö	kostvane vt-03 knh uppdat/alla män + kvinnor (utklippt)	2002	0	12	Dag 3	Dagssumma				171	22	70	1103	4.61054	48.8	12.4	195.8	17.3	0	37	10	296		0.179936	0.721954	0.0995111	0.0300182	0	0.0314193		9.6	5.99683	15.3681	7197.49	6392.81	6392.81	0.721207	0	0
k56sö	kostvane vt-03 knh uppdat/alla män + kvinnor (utklippt)	2002	0	12	Dag 3	Dagssumma				171	22	70	1474	6.16132	62.8	30.1	234.6	14.8	0	14	10.5	339		0.173275	0.647296	0.180757	0.0192167	0	0.0205443		10.6	6.6215	16.969	7197.49	6392.81	6392.81	0.963789	0	0
k57fr	kostvane vt-03 knh uppdat/alla män + kvinnor (utklippt)	2002	0	13	Dag 3	Dagssumma				171	44	98	1806	7.54908	60.6	80.2	209.7	28.4	0	156	8.8	1095		0.136467	0.47223	0.393081	0.0300964	0	0.0318741		13.6	8.49551	21.7715	8243.42	7076.89	7076.89	1.06672	0	0
k57lö	kostvane vt-03 knh uppdat/alla män + kvinnor (utklippt)	2002	0	13	Dag 3	Dagssumma				171	44	98	2274	9.50532	83.6	96.9	265.6	28.1	0	157	10.5	1308		0.149516	0.475018	0.377189	0.0236499	0	0.0253732		14.6	9.12018	23.3723	8243.42	7076.89	7076.89	1.34315	0	0
k57on	kostvane vt-03 knh uppdat/alla män + kvinnor (utklippt)	2002	0	13	Dag 1	Dagssumma				171	44	98	1854	7.74972	69.6	98.2	173.1	10.5	0	40	6.8	763		0.152676	0.379717	0.468843	0.0108391	0	0.0120753		11.6	7.24617	18.5698	8243.42	7076.89	7076.89	1.09507	0	0
k57sö	kostvane vt-03 knh uppdat/alla män + kvinnor (utklippt)	2002	0	13	Dag 3	Dagssumma				171	44	98	2733	11.4239	114.1	117.4	303.3	44.6	0	40	15.4	565		0.169793	0.451342	0.380237	0.0312327	0	0.0326035		15.6	9.74485	24.9732	8243.42	7076.89	7076.89	1.61426	0	0
k57to	kostvane vt-03 knh uppdat/alla män + kvinnor (utklippt)	2002	0	13	Dag 2	Dagssumma				171	44	98	1916	8.00888	49	65	281.6	20.6	0	52	14.2	585		0.10401	0.597737	0.300292	0.0205772	0	0.0226149		12.6	7.87084	20.1706	8243.42	7076.89	7076.89	1.13169	0	0
k58må	kostvane vt-03 knh uppdat/alla män + kvinnor (utklippt)	2002	0	14	Dag 1	Dagssumma				171	24	65	2178	9.10404	104.5	88.8	240.2	20.8	0	41	9	1996		0.195133	0.448526	0.360895	0.0182776	0	0.0228316		16.6	10.3695	26.574	6870.03	6163.35	6163.35	1.47712	0	0
k58on	kostvane vt-03 knh uppdat/alla män + kvinnor (utklippt)	2002	0	14	Dag 2	Dagssumma				171	24	65	2241	9.36738	89.3	69	313.2	18.7	0	122	17.7	1568		0.162062	0.568398	0.272542	0.0159703	0	0.0189722		18.6	11.6189	29.7757	6870.03	6163.35	6163.35	1.51985	0	0
k58ti	kostvane vt-03 knh uppdat/alla män + kvinnor (utklippt)	2002	0	14	Dag 2	Dagssumma				171	24	65	2180	9.1124	88	89.6	255.8	19.5	0	138	9.6	2229		0.164172	0.477218	0.363812	0.0171195	0	0.0223212		17.6	10.9942	28.1749	6870.03	6163.35	6163.35	1.47848	0	0
k59lö	kostvane vt-03 knh uppdat/alla män + kvinnor (utklippt)	2002	0	15	Dag 3	Dagssumma				171	23	80	1766	7.38188	90.5	47.9	240.5	15.8	0	7	14	808		0.208416	0.553856	0.240088	0.017123	0	0.0194828		21.6	13.4929	34.5783	7733.75	6761.24	6761.24	1.09179	0	0
k59ti	kostvane vt-03 knh uppdat/alla män + kvinnor (utklippt)	2002	0	15	Dag 1	Dagssumma				171	23	80	1729	7.22722	68.7	36.9	277.5	29.7	0	18	18.8	821		0.161597	0.652741	0.188911	0.0328757	0	0.0361245		19.6	12.2435	31.3766	7733.75	6761.24	6761.24	1.06892	0	0
k59to	kostvane vt-03 knh uppdat/alla män + kvinnor (utklippt)	2002	0	15	Dag 2	Dagssumma				171	23	80	2543	10.6297	80	86.2	359.7	53.6	0	45	18.7	932		0.127943	0.575263	0.300045	0.0403397	0	0.0435909		20.6	12.8682	32.9774	7733.75	6761.24	6761.24	1.57216	0	0
k60lö	kostvane vt-03 knh uppdat/alla män + kvinnor (utklippt)	2002	0	16	Dag 3	Dagssumma				171	24	62	1520	6.3536	32	64.7	201.7	24.5	0	56	8.1	442		0.0856208	0.539678	0.376779	0.0308487	0	0.0329262		22.6	14.1175	36.1791	6702.03	6047.39	6047.39	1.05063	0	0
k60on	kostvane vt-03 knh uppdat/alla män + kvinnor (utklippt)	2002	0	16	Dag 2	Dagssumma				171	24	62	1593	6.65874	57.7	41.8	243.2	32	0	128	9.4	617		0.14731	0.620898	0.232266	0.0384457	0	0.0389203		24.6	15.3669	39.3808	6702.03	6047.39	6047.39	1.10109	0	0
k60to	kostvane vt-03 knh uppdat/alla män + kvinnor (utklippt)	2002	0	16	Dag 1	Dagssumma				171	24	62	1289	5.38802	53.5	33.2	191.6	9	0	110	10.7	350		0.1688	0.604526	0.227987	0.013363	0	0.014677		23.6	14.7422	37.7799	6702.03	6047.39	6047.39	0.890966	0	0
k61lö	kostvane vt-03 knh uppdat/alla män + kvinnor (utklippt)	2002	0	17	Dag 3	Dagssumma				171	24	58	1627	6.80086	67.4	54.1	190.1	9.5	14.8	183	7.5	907		0.168479	0.47519	0.29433	0.0111751	0.0631097	0.0122837		27.6	17.2409	44.1833	6478.03	5892.78	5892.78	1.1541	0	0
k61on	kostvane vt-03 knh uppdat/alla män + kvinnor (utklippt)	2002	0	17	Dag 1	Dagssumma				171	24	58	1102	4.60636	55.1	24.4	163.7	11.7	0	148	6.3	1152		0.203349	0.604143	0.19599	0.0203197	0	0.0238019		25.6	15.9916	40.9816	6478.03	5892.78	5892.78	0.781695	0	0
k61to	kostvane vt-03 knh uppdat/alla män + kvinnor (utklippt)	2002	0	17	Dag 2	Dagssumma				171	24	58	1403	5.86454	96.3	27.1	190.8	16.8	0	121	11.1	1106		0.279152	0.553087	0.170977	0.0229174	0	0.0261333		26.6	16.6162	42.5825	6478.03	5892.78	5892.78	0.995207	0	0
k62lö	kostvane vt-03 knh uppdat/alla män + kvinnor (utklippt)	2002	0	18	Dag 3	Dagssumma				171	21	62	1165	4.8697	34.8	31.3	184	8.8	0	221	10.6	327		0.121486	0.642339	0.237818	0.0144567	0	0.0160996		30.6	19.1149	48.9859	6773.22	6101.69	6101.69	0.79809	0	0
k62må	kostvane vt-03 knh uppdat/alla män + kvinnor (utklippt)	2002	0	18	Dag 1	Dagssumma				171	21	62	1944	8.12592	62.3	64.7	198.5	14.3	44.8	117	10.2	405		0.130336	0.415276	0.2946	0.0140784	0.159883	0.0141744		28.6	17.8656	45.7842	6773.22	6101.69	6101.69	1.33175	0	0
k62ti	kostvane vt-03 knh uppdat/alla män + kvinnor (utklippt)	2002	0	18	Dag 2	Dagssumma				171	21	62	1599	6.68382	71	56.6	199.7	14.2	0	358	7.2	1062		0.180585	0.507928	0.313324	0.0169963	0	0.0188335		29.6	18.4902	47.385	6773.22	6101.69	6101.69	1.0954	0	0
k63lö	kostvane vt-03 knh uppdat/alla män + kvinnor (utklippt)	2002	0	19	Dag 3	Dagssumma				171	22	67	2222	9.28796	75.1	103	247.5	13.1	0	106	20.3	1538		0.137458	0.453006	0.410316	0.0112834	0	0.0120629		33.6	20.9889	53.7884	7029.49	6276.86	6276.86	1.47972	0	0
k63må	kostvane vt-03 knh uppdat/alla män + kvinnor (utklippt)	2002	0	19	Dag 1	Dagssumma				171	22	67	967	4.04206	40.5	43	103.9	10.5	0	40	7.1	369		0.170334	0.43698	0.393611	0.0207815	0	0.0217068		31.6	19.7396	50.5867	7029.49	6276.86	6276.86	0.643963	0	0
k63ti	kostvane vt-03 knh uppdat/alla män + kvinnor (utklippt)	2002	0	19	Dag 2	Dagssumma				171	22	67	1362	5.69316	66.8	43.1	174.7	12	0	15	8.6	337		0.199467	0.521661	0.280108	0.0168623	0	0.0180989		32.6	20.3642	52.1875	7029.49	6276.86	6276.86	0.907008	0	0
k64lö	kostvane vt-03 knh uppdat/alla män + kvinnor (utklippt)	2002	0	20	Dag 3	Dagssumma				171	24	72	2465	10.3037	56.4	40.8	248.4	18.7	0	64	13.4	759		0.093054	0.409833	0.14651	0.0145191	0	-0.336083		34.6	21.6136	55.3892	7262.03	6433.92	6433.92	1.60147	0	0
k64må	kostvane vt-03 knh uppdat/alla män + kvinnor (utklippt)	2002	0	20	Dag 2	Dagssumma				171	24	72	2066	8.63588	78.3	72.4	273.6	14.3	0	118	11.7	1271		0.154136	0.53859	0.310194	0.0132471	0	0.0161674		36.6	22.8629	58.5909	7262.03	6433.92	6433.92	1.34224	0	0
k64on	kostvane vt-03 knh uppdat/alla män + kvinnor (utklippt)	2002	0	20	Dag 1	Dagssumma				171	24	72	1569	6.55842	72.6	29.8	226.1	15	0	16	12.5	1310		0.188186	0.586071	0.16812	0.0182971	0	-0.0393265		35.6	22.2383	56.9901	7262.03	6433.92	6433.92	1.01935	0	0
k65lö	kostvane vt-03 knh uppdat/alla män + kvinnor (utklippt)	2002	0	21	Dag 3	Dagssumma				171	21	67	1841	7.69538	109.4	31.7	273.8	21	0	83	9.8	1244		0.241677	0.604856	0.152416	0.0218313	0	0.0207813		37.6	23.4876	60.1918	7053.22	6294.95	6294.95	1.22247	0	0
k65må	kostvane vt-03 knh uppdat/alla män + kvinnor (utklippt)	2002	0	21	Dag 2	Dagssumma				171	21	67	1663	6.95134	93.7	34.2	238.2	22	0	112	11.4	1711		0.22915	0.582535	0.182037	0.0253189	0	0.0190409		39.6	24.7369	63.3935	7053.22	6294.95	6294.95	1.10427	0	0
k65on	kostvane vt-03 knh uppdat/alla män + kvinnor (utklippt)	2002	0	21	Dag 1	Dagssumma				171	21	67	1759	7.35262	112.5	50.1	209.1	21.4	0	23	10	1892		0.260111	0.48346	0.252114	0.0232842	0	0.0189701		38.6	24.1123	61.7926	7053.22	6294.95	6294.95	1.16802	0	0
k66lö	kostvane vt-03 knh uppdat/alla män + kvinnor (utklippt)	2002	0	22	Dag 3	Dagssumma				171	38	52	952	3.97936	37.6	35.4	94.3	6.4	0	78	6.7	297		0.160629	0.402854	0.329148	0.0128664	0	-0.0945026		42.6	26.6109	68.196	5809.82	5407.48	5407.48	0.735899	0	0
k66on	kostvane vt-03 knh uppdat/alla män + kvinnor (utklippt)	2002	0	22	Dag 1	Dagssumma				171	38	52	1488	6.21984	60.8	53.1	189.6	16.2	0	177	7.7	739		0.166178	0.518213	0.315876	0.0208365	0	0.0211034		40.6	25.3616	64.9943	5809.82	5407.48	5407.48	1.15023	0	0
k66to	kostvane vt-03 knh uppdat/alla män + kvinnor (utklippt)	2002	0	22	Dag 2	Dagssumma				171	38	52	845	3.5321	21.4	43.8	91.4	8.5	0	97	4.7	165		0.102998	0.439908	0.458821	0.019252	0	0.020979		41.6	25.9863	66.5952	5809.82	5407.48	5407.48	0.653188	0	0
k67lö	kostvane vt-03 knh uppdat/alla män + kvinnor (utklippt)	2002	0	23	Dag 3	Dagssumma				166	21	68	1811	7.56998	130.7	69.7	164.3	22	0	118	14.6	1349		0.293515	0.368971	0.340675	0.0232497	0	0.0264096		43.6	27.2356	69.7968	7008.92	6268.86	6268.86	1.20755	0	0
k67må	kostvane vt-03 knh uppdat/alla män + kvinnor (utklippt)	2002	0	23	Dag 2	Dagssumma				166	21	68	1744	7.28992	133.1	46	190.7	23.9	0	208	11.4	1306		0.310387	0.44471	0.233473	0.026228	0	0.0147985		45.6	28.485	72.9985	7008.92	6268.86	6268.86	1.16288	0	0
k67to	kostvane vt-03 knh uppdat/alla män + kvinnor (utklippt)	2002	0	23	Dag 1	Dagssumma				166	21	68	1374	5.74332	98.7	44.6	143.6	18.7	0	64	8.9	1245		0.292148	0.42505	0.287325	0.0260477	0	0.0305712		44.6	27.8603	71.3977	7008.92	6268.86	6268.86	0.916167	0	0
k68fre	kostvane vt-03 knh uppdat/alla män + kvinnor (utklippt)	2002	0	24	Dag 3	Dagssumma				172.5	22	66	2895	12.1011	109.3	104	377.8	26.9	0	226	17.4	1533		0.153548	0.530745	0.317988	0.0177835	0	0.0200643		47.6	29.7343	76.2002	7003.58	6257.63	6257.63	1.93382	0	0
k68lö	kostvane vt-03 knh uppdat/alla män + kvinnor (utklippt)	2002	0	24	Dag 3	Dagssumma				172.5	22	66	2025	8.4645	82.1	52.7	302.7	15.2	0	192	6.9	1298		0.164889	0.607939	0.230362	0.0143659	0	0.0175557		48.6	30.359	77.8011	7003.58	6257.63	6257.63	1.35267	0	0
k68to	kostvane vt-03 knh uppdat/alla män + kvinnor (utklippt)	2002	0	24	Dag 1	Dagssumma				172.5	22	66	2192	9.16256	103.4	57.8	311.5	27.1	0	285	11	1162		0.191846	0.57795	0.233406	0.0236615	0	0.0268637		46.6	29.1096	74.5994	7003.58	6257.63	6257.63	1.46422	0	0
k69lö	kostvane vt-03 knh uppdat/alla män + kvinnor (utklippt)	2002	0	25	Dag 3	Dagssumma				178	23	63	2495	10.4291	86	72.3	256.7	25.4	0	192	10.8	1042		0.140185	0.418435	0.256503	0.0194839	0	-0.165393		51.6	32.233	82.6036	6922.18	6194.79	6194.79	1.68353	0	0
k69må	kostvane vt-03 knh uppdat/alla män + kvinnor (utklippt)	2002	0	25	Dag 1	Dagssumma				178	23	63	2345	9.8021	102.3	75.6	312.2	20.6	0	47	10	1551		0.177421	0.541455	0.285367	0.0168127	0	0.0210567		49.6	30.9836	79.4019	6922.18	6194.79	6194.79	1.58231	0	0
k69on	kostvane vt-03 knh uppdat/alla män + kvinnor (utklippt)	2002	0	25	Dag 2	Dagssumma				178	23	63	1523	6.36614	89.1	37.5	204.5	19.9	0	63	12.1	923		0.237931	0.546092	0.21795	0.0250073	0	0.0269802		50.6	31.6083	81.0028	6922.18	6194.79	6194.79	1.02766	0	0
k70lö	kostvane vt-03 knh uppdat/alla män + kvinnor (utklippt)	2002	0	26	Dag 3	Dagssumma				178	22	62	2237	9.35066	75.6	65.2	334.2	13.4	0	178	9.8	1523		0.137445	0.607593	0.257992	0.0114644	0	0.0144952		54.6	34.107	87.4061	6889.91	6174.24	6174.24	1.51446	0	0
k70må	kostvane vt-03 knh uppdat/alla män + kvinnor (utklippt)	2002	0	26	Dag 1	Dagssumma				178	22	62	2300	9.614	88.8	83.2	297.6	26.5	0	209	12.6	1077		0.157021	0.526233	0.3202	0.0220512	0	0.0255045		52.6	32.8576	84.2044	6889.91	6174.24	6174.24	1.55711	0	0
k70ti	kostvane vt-03 knh uppdat/alla män + kvinnor (utklippt)	2002	0	26	Dag 2	Dagssumma				178	22	62	2414	10.0905	90	108.6	269.4	21.2	0	95	10.4	1365		0.151627	0.453872	0.398215	0.0168079	0	0.0205222		53.6	33.4823	85.8053	6889.91	6174.24	6174.24	1.63429	0	0
k71lö	kostvane vt-03 knh uppdat/alla män + kvinnor (utklippt)	2002	0	27	Dag 3	Dagssumma				170	21	58	2505	10.4709	103.5	101.3	293.8	28.3	0	249	17.1	1550		0.168037	0.476998	0.357954	0.0216218	0	0.0246111		57.6	35.981	92.2087	6529.16	5934.13	5934.13	1.76452	0	0
k71må	kostvane vt-03 knh uppdat/alla män + kvinnor (utklippt)	2002	0	27	Dag 1	Dagssumma				170	21	58	2764	11.5535	113.2	100.4	349.6	29.6	0	183	18.8	1227		0.166564	0.514406	0.32153	0.0204959	0	0.0229956		55.6	34.7317	89.007	6529.16	5934.13	5934.13	1.94696	0	0
k71on	kostvane vt-03 knh uppdat/alla män + kvinnor (utklippt)	2002	0	27	Dag 2	Dagssumma				170	21	58	2387	9.97766	110.1	59.1	349.3	24.9	0	231	12.6	1401		0.187589	0.59514	0.21916	0.0199646	0	0.0218528		56.6	35.3563	90.6078	6529.16	5934.13	5934.13	1.6814	0	0
k72må	kostvane vt-03 knh uppdat/alla män + kvinnor (utklippt)	2002	0	28	Dag 2	Dagssumma				171	24	59	1342	5.60956	32.9	31.3	229	25.7	0	172	5.9	452		0.0997048	0.693994	0.206451	0.0366517	0	0.0368015		59.6	37.2303	95.4104	6534.03	5931.44	5931.44	0.945734	0	0
k72to	kostvane vt-03 knh uppdat/alla män + kvinnor (utklippt)	2002	0	28	Dag 1	Dagssumma				171	24	59	1671	6.98478	74.7	55.4	211.4	33.5	0	114	13.3	456		0.18181	0.514519	0.293467	0.0383691	0	0.0281641		58.6	36.6057	93.8095	6534.03	5931.44	5931.44	1.17759	0	0
k73må	kostvane vt-03 knh uppdat/alla män + kvinnor (utklippt)	2002	0	29	Dag 2	Dagssumma				171	45	63	1918	8.01724	97.7	77.5	208.4	16.5	0	38	10.6	1794		0.207166	0.441898	0.357667	0.0164645	0	0.023195		61.6	38.4797	98.6121	6259.7	5705.96	5705.96	1.40506	0	0
k73sö	kostvane vt-03 knh uppdat/alla män + kvinnor (utklippt)	2002	0	29	Dag 3	Dagssumma				171	45	63	2002	8.36836	98.6	93.9	139.8	14.1	0	148	14	982		0.200302	0.283998	0.415171	0.0134793	0	-0.0870493		62.6	39.1043	100.213	6259.7	5705.96	5705.96	1.4666	0	0
k73to	kostvane vt-03 knh uppdat/alla män + kvinnor (utklippt)	2002	0	29	Dag 1	Dagssumma				171	45	63	1073	4.48514	68.2	26.2	115.3	9.7	0	112	8.3	986		0.258498	0.437021	0.216136	0.0173016	0	-0.0710435		60.6	37.855	97.0112	6259.7	5705.96	5705.96	0.786045	0	0
k74lö	kostvane vt-03 knh uppdat/alla män + kvinnor (utklippt)	2002	0	30	Dag 3	Dagssumma				163	25	106	2439	10.195	87.6	92.6	311.2	28.2	0	160	11.2	414		0.146071	0.51892	0.336066	0.0221285	0	0.0231858		63.6	39.729	101.814	8981.8	7626.41	7626.41	1.33681	0	0
k74må	kostvane vt-03 knh uppdat/alla män + kvinnor (utklippt)	2002	0	30	Dag 1	Dagssumma				163	25	106	2644	11.0519	98.3	106.3	320.8	17.2	0	188	16	912		0.151204	0.493453	0.355875	0.0124503	0	0.0129824		63.6	39.729	101.814	8981.8	7626.41	7626.41	1.44916	0	0
k74to	kostvane vt-03 knh uppdat/alla män + kvinnor (utklippt)	2002	0	30	Dag 2	Dagssumma				163	25	106	1824	7.62432	77.3	37.8	289.8	14.1	0	319	9.9	584		0.172356	0.646169	0.183439	0.0147948	0	0.0167595		63.6	39.729	101.814	8981.8	7626.41	7626.41	0.999727	0	0
m14fre	kostvane vt-03 knh uppdat/alla män + kvinnor (utklippt)	2002	1	31	Dag 3	Dagssumma				171	26	72	4114	17.1965	151.7	120.4	600.1	59.1	0	169	23.2	2209		0.149966	0.593242	0.259052	0.0274939	0	0.0297549		63.6	39.729	101.814	7214.57	6397.72	7214.57	2.38358	0	0
m14lö	kostvane vt-03 knh uppdat/alla män + kvinnor (utklippt)	2002	1	31	Dag 3	Dagssumma				171	26	72	2882	12.0468	80	89.3	435.5	35	0	96	14.1	1605		0.112893	0.614564	0.274273	0.0232428	0	0.0249727		63.6	39.729	101.814	7214.57	6397.72	7214.57	1.66978	0	0
m14to	kostvane vt-03 knh uppdat/alla män + kvinnor (utklippt)	2002	1	31	Dag 1	Dagssumma				171	26	72	2466	10.3079	95.6	80.5	337.6	35.7	0	242	16.5	1985		0.157666	0.556778	0.288954	0.027707	0	0.0311044		63.6	39.729	101.814	7214.57	6397.72	7214.57	1.42876	0	0
m15fr	kostvane vt-03 knh uppdat/alla män + kvinnor (utklippt)	2002	1	33	Dag 3	Dagssumma				171	23	69	2289	9.56802	86.4	73.1	317.4	16.4	0	173	8.1	1965		0.153511	0.563941	0.282681	0.0137123	0	0.0138461		63.6	39.729	101.814	7117.76	6336.06	7117.76	1.34425	0	0
m15må	kostvane vt-03 knh uppdat/alla män + kvinnor (utklippt)	2002	1	32	Dag 1	Dagssumma				171	23	69	2906	12.1471	99.9	107.2	382	31.3	0	130	18.8	2031		0.139811	0.534614	0.326531	0.020614	0	0.0215706		63.6	39.729	101.814	7117.76	6336.06	7117.76	1.70659	0	0
m15on	kostvane vt-03 knh uppdat/alla män + kvinnor (utklippt)	2002	1	32	Dag 2	Dagssumma				171	23	69	2392	9.99856	114.6	71.1	318.4	26.7	0	230	9.7	2337		0.194848	0.541358	0.263108	0.0213631	0	0.020677		63.6	39.729	101.814	7117.76	6336.06	7117.76	1.40473	0	0
m15ti	kostvane vt-03 knh uppdat/alla män + kvinnor (utklippt)	2002	1	32	Dag 2	Dagssumma				171	23	69	2346	9.80628	95	69	331.4	19.3	0	56	12.4	1869		0.16469	0.574509	0.260343	0.015745	0	0.0152882		63.6	39.729	101.814	7117.76	6336.06	7117.76	1.37772	0	0
m15to	kostvane vt-03 knh uppdat/alla män + kvinnor (utklippt)	2002	1	32	Dag 2	Dagssumma				171	23	69	2778	11.612	135.9	99.7	329	34.8	0	136	16.6	3198		0.198957	0.481655	0.317679	0.0239751	0	0.0222665		63.6	39.729	101.814	7117.76	6336.06	7117.76	1.63142	0	0
m16lö	kostvane vt-03 knh uppdat/alla män + kvinnor (utklippt)	2002	1	34	Dag 3	Dagssumma				171	30	56	1048	4.38064	49.7	35	132.2	9	0	16	4	595		0.192871	0.51303	0.295619	0.016436	0	0.0179563		63.6	39.729	101.814	6223.66	5706.88	6223.66	0.703869	0	0
m16må	kostvane vt-03 knh uppdat/alla män + kvinnor (utklippt)	2002	1	34	Dag 1	Dagssumma				171	30	56	1274	5.32532	50.7	41.3	173.9	17.4	0	14	7.5	850		0.161849	0.55514	0.28695	0.0261393	0	0.0300789		63.6	39.729	101.814	6223.66	5706.88	6223.66	0.855658	0	0
m16ti	kostvane vt-03 knh uppdat/alla män + kvinnor (utklippt)	2002	1	34	Dag 2	Dagssumma				171	30	56	1797	7.51146	70.5	60.4	240.9	27.7	0	180	14.1	599		0.159556	0.545207	0.297519	0.0295016	0	0.0317834		63.6	39.729	101.814	6223.66	5706.88	6223.66	1.20692	0	0
m17fr	kostvane vt-03 knh uppdat/alla män + kvinnor (utklippt)	2002	1	35	Dag 3	Dagssumma				171	32	85	3354	14.0197	90	90.1	534	16.2	4	66	13	1035		0.109132	0.647516	0.237786	0.00924412	0.00827406	0.0119532		63.6	39.729	101.814	7800.18	6791.61	7800.18	1.79736	0	0
m17lö	kostvane vt-03 knh uppdat/alla män + kvinnor (utklippt)	2002	1	35	Dag 3	Dagssumma				171	32	85	2806	11.7291	82.7	80.7	433	15.7	0	12	22	1313		0.119864	0.627585	0.254572	0.0107084	0	0.0127308		63.6	39.729	101.814	7800.18	6791.61	7800.18	1.50369	0	0
m17må	kostvane vt-03 knh uppdat/alla män + kvinnor (utklippt)	2002	1	35	Dag 1	Dagssumma				171	32	85	2325	9.7185	69.7	54.8	384	23.2	0	78	21.9	922		0.121922	0.671709	0.208633	0.0190976	0	0.0213613		63.6	39.729	101.814	7800.18	6791.61	7800.18	1.24593	0	0
m18lö	kostvane vt-03 knh uppdat/alla män + kvinnor (utklippt)	2002	1	36	Dag 3	Dagssumma				171	51	84	1480	6.1864	60.5	46.2	203.7	19.9	0	86	7.4	724		0.166252	0.55976	0.276316	0.0257339	0	0.0280616		63.6	39.729	101.814	7293.31	6409.06	7293.31	0.848229	0	0
m18må	kostvane vt-03 knh uppdat/alla män + kvinnor (utklippt)	2002	1	36	Dag 1	Dagssumma				171	51	84	1586	6.62948	56.5	55.9	212.5	21.5	0	118	8.5	859		0.144883	0.544915	0.311985	0.0259447	0	0.0277277		63.6	39.729	101.814	7293.31	6409.06	7293.31	0.90898	0	0
m18ti	kostvane vt-03 knh uppdat/alla män + kvinnor (utklippt)	2002	1	36	Dag 2	Dagssumma				171	51	84	2066	8.63588	94.6	60.1	283.8	17.3	0	101	13.8	824		0.186223	0.558669	0.257495	0.0160262	0	0.0184139		63.6	39.729	101.814	7293.31	6409.06	7293.31	1.18408	0	0

## Sheet: 2002 kv
Idorig	Fil-Blad	År	Man?	Identitet		Måltid	kod	livsmedel	gram	Längd [cm]	Ålder [y]	Vikt [kg]	kcal	Energi (MJ)	Prot (g)	Fett (g)	KH (g)	Fib (g)	Alk (g)	VitC (mg)	Fe (mg)	Ca (mg)		E% Prot	E% Carb	E% Fett	E% Fiber	E% Alko	Avvikelse		PAL	EI_Min	EI_max	BMR_man	BMR_kvinna	BMR	EIpBMR	Include?	Include*Kvinna?
MEDEL										171.05	26.3	66.2111	1796.97	7.51133	74.1444	59.1989	230.714	19.5112	1.45444	123.667	10.7489	969.322	#DIV/0!	0.170627	0.510909	0.311689	0.0197822	0.0104034
STD										2.51777	7.37933	12.837	495.229	2.07006	23.8667	26.2977	63.3232	7.95017	7.18667	82.6885	3.89022	429.901	#DIV/0!	0.0455854	0.0508256	0.0563976	0.00617798	0.0360386
MEDIAN										171	23.5	63	1792.5	7.49265	71.8	55.85	227.55	18.7	0	117	10	957	#NUM!	0.165533	0.50875	0.321043	0.018008	0
IQR										0	4.75	11	794.25	3.31996	33.75	40.875	90.325	9.6	0	129	4.8	642	#NUM!	0.0472784	0.099975	0.0944247	0.00907327	0
k45må	kostvane vt-03 knh uppdat/alla män + kvinnor (utklippt)	2002	0	1	Dag 1	Dagssumma				171	40	67	1849	7.72882	120.6	50.3	225.3	23.6	0	197	10.8	637		0.265267	0.495561	0.2408	0.024428	0	0.0260557		1.6	0.999472	2.56135	6602.35	5951.07	5951.07	1.29873	1	1
k46fre	kostvane vt-03 knh uppdat/alla män + kvinnor (utklippt)	2002	0	2	Dag 3	Dagssumma				171	22	50	1828	7.64104	68.4	66.3	238.2	17.2	0	139	8.2	957		0.152178	0.529954	0.321043	0.018008	0	0.021183		1.6	0.999472	2.56135	6077.5	5619.76	5619.76	1.35967	1	1
k46lö	kostvane vt-03 knh uppdat/alla män + kvinnor (utklippt)	2002	0	2	Dag 3	Dagssumma				171	22	50	1875	7.8375	74.7	53.7	271.1	11.5	0	117	6.7	1151		0.162029	0.588032	0.253512	0.0117384	0	0.015311		1.6	0.999472	2.56135	6077.5	5619.76	5619.76	1.39463	1	1
k46to	kostvane vt-03 knh uppdat/alla män + kvinnor (utklippt)	2002	0	2	Dag 1	Dagssumma				171	22	50	1807	7.55326	80.4	49.3	258.2	17.6	0	117	7.5	1291		0.180955	0.581127	0.241498	0.018641	0	0.0222209		1.6	0.999472	2.56135	6077.5	5619.76	5619.76	1.34405	1	1
k48må	kostvane vt-03 knh uppdat/alla män + kvinnor (utklippt)	2002	0	4	Dag 1	Dagssumma				171	24	58	2427	10.1449	90.8	93.5	303.6	37.9	0	203	14.2	1279		0.152156	0.50875	0.34101	0.0298871	0	0.0318033		1.6	0.999472	2.56135	6478.03	5892.78	5892.78	1.72157	1	1
k48on	kostvane vt-03 knh uppdat/alla män + kvinnor (utklippt)	2002	0	4	Dag 2	Dagssumma				171	24	58	1906	7.96708	67.6	71.6	198.3	15.5	0	83	12.3	867		0.144244	0.423129	0.332518	0.015564	0	-0.0845454		1.6	0.999472	2.56135	6478.03	5892.78	5892.78	1.35201	1	1
k48ti	kostvane vt-03 knh uppdat/alla män + kvinnor (utklippt)	2002	0	4	Dag 2	Dagssumma				171	24	58	1746	7.29828	70	75.4	195.8	21.3	0	51	9.4	757		0.163052	0.45608	0.382254	0.023348	0	0.0247346		1.6	0.999472	2.56135	6478.03	5892.78	5892.78	1.23851	1	1
k49fr	kostvane vt-03 knh uppdat/alla män + kvinnor (utklippt)	2002	0	5	Dag 3	Dagssumma				171	23	50	2746.67	11.4811	67.9	132.8	321.6	18.5	0	182	12.4	1083		0.100539	0.476193	0.427974	0.0128908	0	0.0175971		1.6	0.999472	2.56135	6053.77	5601.66	5601.66	2.04958	1	1
k49lö	kostvane vt-03 knh uppdat/alla män + kvinnor (utklippt)	2002	0	5	Dag 3	Dagssumma				171	23	50	2297.38	9.60305	79.8	77.9	317.7	18.4	0	240	24.6	1319		0.141268	0.562415	0.300144	0.0153285	0	0.0191551		1.6	0.999472	2.56135	6053.77	5601.66	5601.66	1.71432	1	1
k49to	kostvane vt-03 knh uppdat/alla män + kvinnor (utklippt)	2002	0	5	Dag 1	Dagssumma				171	23	50	2277.14	9.51846	85.4	88.2	285.6	17.3	0	152	15.6	1238		0.152525	0.510083	0.34285	0.0145402	0	0.0199972		1.6	0.999472	2.56135	6053.77	5601.66	5601.66	1.69922	1	1
k50c	kostvane vt-03 knh uppdat/alla män + kvinnor (utklippt)	2002	0	6	Dag 3	Dagssumma				171	18	60	1703	7.11854	56.3	57.1	238.6	28.7	0	337	13.1	719		0.134452	0.569808	0.296788	0.0322538	0	0.0333018		1.6	0.999472	2.56135	6732.41	6078.69	6078.69	1.17107	1	1
k52lö	kostvane vt-03 knh uppdat/alla män + kvinnor (utklippt)	2002	0	8	Dag 3	Dagssumma				171	36	69	2134	8.92012	96.1	56.3	236.5	26.3	41.6		17.1			0.183148	0.450723	0.233528	0.0235871	0.135245	0.0262306		1.6	0.999472	2.56135	6809.27	6100.77	6100.77	1.46213	1	1
k53må	kostvane vt-03 knh uppdat/alla män + kvinnor (utklippt)	2002	0	9	Dag 1	Dagssumma				171	26	59	1524	6.37032	65.4	58.2	183.6	13.5	0	19	9.7	681		0.174528	0.48996	0.338036	0.0169536	0	0.0194778		1.6	0.999472	2.56135	6486.57	5895.24	5895.24	1.08059	1	1
k45fre	kostvane vt-03 knh uppdat/alla män + kvinnor (utklippt)	2002	0	1	Dag 3	Dagssumma				171	40	67	1104	4.61472	47.2	40.3	136.7		0	107	7.2	442		0.173878	0.503584	0.323118	0	0	0.00058075		1.6	0.999472	2.56135	6602.35	5951.07	5951.07	0.775444	0	0
k47a	kostvane vt-03 knh uppdat/alla män + kvinnor (utklippt)	2002	0	3	Dag 1	Dagssumma				171	21	75	1533	6.40794	51.9	50.6	215.9	21.3	0	67	8	1008		0.137689	0.572774	0.292169	0.026592	0	0.0292231		1.6	0.999472	2.56135	7501.21	6604.17	6604.17	0.970286	0	0
k47b	kostvane vt-03 knh uppdat/alla män + kvinnor (utklippt)	2002	0	3	Dag 2	Dagssumma				171	21	75	1412	5.90216	64.1	42.6	190.7	16.6	0	54	7	840		0.184627	0.549273	0.267055	0.0225002	0	0.0234558		1.6	0.999472	2.56135	7501.21	6604.17	6604.17	0.893701	0	0
k47c	kostvane vt-03 knh uppdat/alla män + kvinnor (utklippt)	2002	0	3	Dag 3	Dagssumma				171	21	75	1375	5.7475	47.6	33	220.6	18.7	0	58	6	999		0.140792	0.652492	0.21244	0.0260287	0	0.0317529		1.6	0.999472	2.56135	7501.21	6604.17	6604.17	0.870283	0	0
k50a	kostvane vt-03 knh uppdat/alla män + kvinnor (utklippt)	2002	0	6	Dag 1	Dagssumma				171	18	60	1171	4.89478	49.3	26.2	182	22.6	0	302	9.1	702		0.171223	0.632102	0.198048	0.0369373	0	0.0383102		1.6	0.999472	2.56135	6732.41	6078.69	6078.69	0.805237	0	0
k50b	kostvane vt-03 knh uppdat/alla män + kvinnor (utklippt)	2002	0	6	Dag 2	Dagssumma				171	18	60	1430	5.9774	54.8	26.3	240.4	26.2	0	193	8	1018		0.155854	0.683709	0.162797	0.0350654	0	0.0374243		1.6	0.999472	2.56135	6732.41	6078.69	6078.69	0.983338	0	0
k51fr	kostvane vt-03 knh uppdat/alla män + kvinnor (utklippt)	2002	0	7	Dag 3	Dagssumma				171	22	58	1179	4.92822	32.3	27	199.9	9.4	0	24	5.4	786		0.11142	0.689559	0.20271	0.0152591	0	0.018948		1.6	0.999472	2.56135	6525.49	5928.98	5928.98	0.831208	0	0
k51on	kostvane vt-03 knh uppdat/alla män + kvinnor (utklippt)	2002	0	7	Dag 1	Dagssumma				171	22	58	888	3.71184	41.3	21.9	129.9	21.7	0	21	5.3	506		0.189151	0.594934	0.218301	0.0467693	0	0.0491562		1.6	0.999472	2.56135	6525.49	5928.98	5928.98	0.62605	0	0
k51to	kostvane vt-03 knh uppdat/alla män + kvinnor (utklippt)	2002	0	7	Dag 2	Dagssumma				171	22	58	1208	5.04944	49.7	33.2	176.7	8.7	0	-26	3.3	864		0.167325	0.594898	0.243275	0.0137837	0	0.0192813		1.6	0.999472	2.56135	6525.49	5928.98	5928.98	0.851654	0	0
k52må	kostvane vt-03 knh uppdat/alla män + kvinnor (utklippt)	2002	0	8	Dag 1	Dagssumma				171	36	69	1156	4.83208	62.7	24.5	168.9	15.8	0		7.7			0.220588	0.594216	0.1876	0.0261585	0	0.0285633		1.6	0.999472	2.56135	6809.27	6100.77	6100.77	0.792044	0	0
k52sö	kostvane vt-03 knh uppdat/alla män + kvinnor (utklippt)	2002	0	8	Dag 3	Dagssumma				171	36	69	961	4.01698	60.1	13.1	148.1	22.5	0		8.6			0.254345	0.626764	0.120663	0.0448098	0	0.0465823		1.6	0.999472	2.56135	6809.27	6100.77	6100.77	0.658438	0	0
k53lö	kostvane vt-03 knh uppdat/alla män + kvinnor (utklippt)	2002	0	9	Dag 3	Dagssumma				171	26	59	1218	5.09124	37.3	43.3	168.8	8.1	0	22	5.2	845		0.124547	0.563635	0.314678	0.0127277	0	0.0155876		1.6	0.999472	2.56135	6486.57	5895.24	5895.24	0.863619	0	0
k53måb	kostvane vt-03 knh uppdat/alla män + kvinnor (utklippt)	2002	0	9	Dag 2	Dagssumma				171	26	59	1382	5.77676	43.9	64.2	157.3	9.5	0	61	6.6	838		0.12919	0.462907	0.411199	0.0131562	0	0.0164521		1.6	0.999472	2.56135	6486.57	5895.24	5895.24	0.979903	0	0
k54fre	kostvane vt-03 knh uppdat/alla män + kvinnor (utklippt)	2002	0	10	Dag 3	Dagssumma				171	30	65	1779	7.43622	80.3	79.2	171.6	11.9	0	135	10	936		0.183574	0.392296	0.394071	0.0128022	0	-0.0172561		2.6	1.62414	4.1622	6727.65	6054.76	6054.76	1.22816	0	0
k54lö	kostvane vt-03 knh uppdat/alla män + kvinnor (utklippt)	2002	0	10	Dag 3	Dagssumma				171	30	65	2544	10.6339	63.2	84.1	306.8	14.4	0	158	13.4	539		0.101035	0.490468	0.29262	0.0108333	0	-0.105043		3.6	2.24881	5.76304	6727.65	6054.76	6054.76	1.75629	0	0
k54sö	kostvane vt-03 knh uppdat/alla män + kvinnor (utklippt)	2002	0	10	Dag 3	Dagssumma				171	30	65	2136	8.92848	83.2	86.4	254.2	16.4	0	224	15.5	701		0.158414	0.484002	0.358045	0.0146946	0	0.015156		4.6	2.87348	7.36389	6727.65	6054.76	6054.76	1.47462	0	0
k55fr	kostvane vt-03 knh uppdat/alla män + kvinnor (utklippt)	2002	0	11	Dag 3	Dagssumma				171	29	54	1962	8.20116	60.3	52.3	309.6	23.1	0	236	9.1	1284		0.124995	0.641763	0.235954	0.0225334	0	0.0252452		6.6	4.12282	10.5656	6135.39	5647.68	5647.68	1.45213	0	0
k55lö	kostvane vt-03 knh uppdat/alla män + kvinnor (utklippt)	2002	0	11	Dag 3	Dagssumma				171	29	54	1874	7.83332	87.8	68.3	174.5	14.1	29.7	88	11.6	1192		0.190545	0.378703	0.322609	0.0144	0.109953	0.0162102		7.6	4.74749	12.1664	6135.39	5647.68	5647.68	1.387	0	0
k55to	kostvane vt-03 knh uppdat/alla män + kvinnor (utklippt)	2002	0	11	Dag 1	Dagssumma				171	29	54	1727	7.21886	51	58.9	245.5	21.5	0	106	6.2	1103		0.120102	0.578138	0.30189	0.0238265	0	0.0239567		5.6	3.49815	8.96473	6135.39	5647.68	5647.68	1.2782	0	0
k56fr	kostvane vt-03 knh uppdat/alla män + kvinnor (utklippt)	2002	0	12	Dag 3	Dagssumma				171	22	70	1406	5.87708	65.7	26	224	21.8	0	63	10	312		0.190043	0.647941	0.163687	0.0296746	0	0.0313455		8.6	5.37216	13.7673	7197.49	6392.81	6392.81	0.919326	0	0
k56lö	kostvane vt-03 knh uppdat/alla män + kvinnor (utklippt)	2002	0	12	Dag 3	Dagssumma				171	22	70	1103	4.61054	48.8	12.4	195.8	17.3	0	37	10	296		0.179936	0.721954	0.0995111	0.0300182	0	0.0314193		9.6	5.99683	15.3681	7197.49	6392.81	6392.81	0.721207	0	0
k56sö	kostvane vt-03 knh uppdat/alla män + kvinnor (utklippt)	2002	0	12	Dag 3	Dagssumma				171	22	70	1474	6.16132	62.8	30.1	234.6	14.8	0	14	10.5	339		0.173275	0.647296	0.180757	0.0192167	0	0.0205443		10.6	6.6215	16.969	7197.49	6392.81	6392.81	0.963789	0	0
k57fr	kostvane vt-03 knh uppdat/alla män + kvinnor (utklippt)	2002	0	13	Dag 3	Dagssumma				171	44	98	1806	7.54908	60.6	80.2	209.7	28.4	0	156	8.8	1095		0.136467	0.47223	0.393081	0.0300964	0	0.0318741		13.6	8.49551	21.7715	8243.42	7076.89	7076.89	1.06672	0	0
k57lö	kostvane vt-03 knh uppdat/alla män + kvinnor (utklippt)	2002	0	13	Dag 3	Dagssumma				171	44	98	2274	9.50532	83.6	96.9	265.6	28.1	0	157	10.5	1308		0.149516	0.475018	0.377189	0.0236499	0	0.0253732		14.6	9.12018	23.3723	8243.42	7076.89	7076.89	1.34315	0	0
k57on	kostvane vt-03 knh uppdat/alla män + kvinnor (utklippt)	2002	0	13	Dag 1	Dagssumma				171	44	98	1854	7.74972	69.6	98.2	173.1	10.5	0	40	6.8	763		0.152676	0.379717	0.468843	0.0108391	0	0.0120753		11.6	7.24617	18.5698	8243.42	7076.89	7076.89	1.09507	0	0
k57sö	kostvane vt-03 knh uppdat/alla män + kvinnor (utklippt)	2002	0	13	Dag 3	Dagssumma				171	44	98	2733	11.4239	114.1	117.4	303.3	44.6	0	40	15.4	565		0.169793	0.451342	0.380237	0.0312327	0	0.0326035		15.6	9.74485	24.9732	8243.42	7076.89	7076.89	1.61426	0	0
k57to	kostvane vt-03 knh uppdat/alla män + kvinnor (utklippt)	2002	0	13	Dag 2	Dagssumma				171	44	98	1916	8.00888	49	65	281.6	20.6	0	52	14.2	585		0.10401	0.597737	0.300292	0.0205772	0	0.0226149		12.6	7.87084	20.1706	8243.42	7076.89	7076.89	1.13169	0	0
k58må	kostvane vt-03 knh uppdat/alla män + kvinnor (utklippt)	2002	0	14	Dag 1	Dagssumma				171	24	65	2178	9.10404	104.5	88.8	240.2	20.8	0	41	9	1996		0.195133	0.448526	0.360895	0.0182776	0	0.0228316		16.6	10.3695	26.574	6870.03	6163.35	6163.35	1.47712	0	0
k58on	kostvane vt-03 knh uppdat/alla män + kvinnor (utklippt)	2002	0	14	Dag 2	Dagssumma				171	24	65	2241	9.36738	89.3	69	313.2	18.7	0	122	17.7	1568		0.162062	0.568398	0.272542	0.0159703	0	0.0189722		18.6	11.6189	29.7757	6870.03	6163.35	6163.35	1.51985	0	0
k58ti	kostvane vt-03 knh uppdat/alla män + kvinnor (utklippt)	2002	0	14	Dag 2	Dagssumma				171	24	65	2180	9.1124	88	89.6	255.8	19.5	0	138	9.6	2229		0.164172	0.477218	0.363812	0.0171195	0	0.0223212		17.6	10.9942	28.1749	6870.03	6163.35	6163.35	1.47848	0	0
k59lö	kostvane vt-03 knh uppdat/alla män + kvinnor (utklippt)	2002	0	15	Dag 3	Dagssumma				171	23	80	1766	7.38188	90.5	47.9	240.5	15.8	0	7	14	808		0.208416	0.553856	0.240088	0.017123	0	0.0194828		21.6	13.4929	34.5783	7733.75	6761.24	6761.24	1.09179	0	0
k59ti	kostvane vt-03 knh uppdat/alla män + kvinnor (utklippt)	2002	0	15	Dag 1	Dagssumma				171	23	80	1729	7.22722	68.7	36.9	277.5	29.7	0	18	18.8	821		0.161597	0.652741	0.188911	0.0328757	0	0.0361245		19.6	12.2435	31.3766	7733.75	6761.24	6761.24	1.06892	0	0
k59to	kostvane vt-03 knh uppdat/alla män + kvinnor (utklippt)	2002	0	15	Dag 2	Dagssumma				171	23	80	2543	10.6297	80	86.2	359.7	53.6	0	45	18.7	932		0.127943	0.575263	0.300045	0.0403397	0	0.0435909		20.6	12.8682	32.9774	7733.75	6761.24	6761.24	1.57216	0	0
k60lö	kostvane vt-03 knh uppdat/alla män + kvinnor (utklippt)	2002	0	16	Dag 3	Dagssumma				171	24	62	1520	6.3536	32	64.7	201.7	24.5	0	56	8.1	442		0.0856208	0.539678	0.376779	0.0308487	0	0.0329262		22.6	14.1175	36.1791	6702.03	6047.39	6047.39	1.05063	0	0
k60on	kostvane vt-03 knh uppdat/alla män + kvinnor (utklippt)	2002	0	16	Dag 2	Dagssumma				171	24	62	1593	6.65874	57.7	41.8	243.2	32	0	128	9.4	617		0.14731	0.620898	0.232266	0.0384457	0	0.0389203		24.6	15.3669	39.3808	6702.03	6047.39	6047.39	1.10109	0	0
k60to	kostvane vt-03 knh uppdat/alla män + kvinnor (utklippt)	2002	0	16	Dag 1	Dagssumma				171	24	62	1289	5.38802	53.5	33.2	191.6	9	0	110	10.7	350		0.1688	0.604526	0.227987	0.013363	0	0.014677		23.6	14.7422	37.7799	6702.03	6047.39	6047.39	0.890966	0	0
k61lö	kostvane vt-03 knh uppdat/alla män + kvinnor (utklippt)	2002	0	17	Dag 3	Dagssumma				171	24	58	1627	6.80086	67.4	54.1	190.1	9.5	14.8	183	7.5	907		0.168479	0.47519	0.29433	0.0111751	0.0631097	0.0122837		27.6	17.2409	44.1833	6478.03	5892.78	5892.78	1.1541	0	0
k61on	kostvane vt-03 knh uppdat/alla män + kvinnor (utklippt)	2002	0	17	Dag 1	Dagssumma				171	24	58	1102	4.60636	55.1	24.4	163.7	11.7	0	148	6.3	1152		0.203349	0.604143	0.19599	0.0203197	0	0.0238019		25.6	15.9916	40.9816	6478.03	5892.78	5892.78	0.781695	0	0
k61to	kostvane vt-03 knh uppdat/alla män + kvinnor (utklippt)	2002	0	17	Dag 2	Dagssumma				171	24	58	1403	5.86454	96.3	27.1	190.8	16.8	0	121	11.1	1106		0.279152	0.553087	0.170977	0.0229174	0	0.0261333		26.6	16.6162	42.5825	6478.03	5892.78	5892.78	0.995207	0	0
k62lö	kostvane vt-03 knh uppdat/alla män + kvinnor (utklippt)	2002	0	18	Dag 3	Dagssumma				171	21	62	1165	4.8697	34.8	31.3	184	8.8	0	221	10.6	327		0.121486	0.642339	0.237818	0.0144567	0	0.0160996		30.6	19.1149	48.9859	6773.22	6101.69	6101.69	0.79809	0	0
k62må	kostvane vt-03 knh uppdat/alla män + kvinnor (utklippt)	2002	0	18	Dag 1	Dagssumma				171	21	62	1944	8.12592	62.3	64.7	198.5	14.3	44.8	117	10.2	405		0.130336	0.415276	0.2946	0.0140784	0.159883	0.0141744		28.6	17.8656	45.7842	6773.22	6101.69	6101.69	1.33175	0	0
k62ti	kostvane vt-03 knh uppdat/alla män + kvinnor (utklippt)	2002	0	18	Dag 2	Dagssumma				171	21	62	1599	6.68382	71	56.6	199.7	14.2	0	358	7.2	1062		0.180585	0.507928	0.313324	0.0169963	0	0.0188335		29.6	18.4902	47.385	6773.22	6101.69	6101.69	1.0954	0	0
k63lö	kostvane vt-03 knh uppdat/alla män + kvinnor (utklippt)	2002	0	19	Dag 3	Dagssumma				171	22	67	2222	9.28796	75.1	103	247.5	13.1	0	106	20.3	1538		0.137458	0.453006	0.410316	0.0112834	0	0.0120629		33.6	20.9889	53.7884	7029.49	6276.86	6276.86	1.47972	0	0
k63må	kostvane vt-03 knh uppdat/alla män + kvinnor (utklippt)	2002	0	19	Dag 1	Dagssumma				171	22	67	967	4.04206	40.5	43	103.9	10.5	0	40	7.1	369		0.170334	0.43698	0.393611	0.0207815	0	0.0217068		31.6	19.7396	50.5867	7029.49	6276.86	6276.86	0.643963	0	0
k63ti	kostvane vt-03 knh uppdat/alla män + kvinnor (utklippt)	2002	0	19	Dag 2	Dagssumma				171	22	67	1362	5.69316	66.8	43.1	174.7	12	0	15	8.6	337		0.199467	0.521661	0.280108	0.0168623	0	0.0180989		32.6	20.3642	52.1875	7029.49	6276.86	6276.86	0.907008	0	0
k64lö	kostvane vt-03 knh uppdat/alla män + kvinnor (utklippt)	2002	0	20	Dag 3	Dagssumma				171	24	72	2465	10.3037	56.4	40.8	248.4	18.7	0	64	13.4	759		0.093054	0.409833	0.14651	0.0145191	0	-0.336083		34.6	21.6136	55.3892	7262.03	6433.92	6433.92	1.60147	0	0
k64må	kostvane vt-03 knh uppdat/alla män + kvinnor (utklippt)	2002	0	20	Dag 2	Dagssumma				171	24	72	2066	8.63588	78.3	72.4	273.6	14.3	0	118	11.7	1271		0.154136	0.53859	0.310194	0.0132471	0	0.0161674		36.6	22.8629	58.5909	7262.03	6433.92	6433.92	1.34224	0	0
k64on	kostvane vt-03 knh uppdat/alla män + kvinnor (utklippt)	2002	0	20	Dag 1	Dagssumma				171	24	72	1569	6.55842	72.6	29.8	226.1	15	0	16	12.5	1310		0.188186	0.586071	0.16812	0.0182971	0	-0.0393265		35.6	22.2383	56.9901	7262.03	6433.92	6433.92	1.01935	0	0
k65lö	kostvane vt-03 knh uppdat/alla män + kvinnor (utklippt)	2002	0	21	Dag 3	Dagssumma				171	21	67	1841	7.69538	109.4	31.7	273.8	21	0	83	9.8	1244		0.241677	0.604856	0.152416	0.0218313	0	0.0207813		37.6	23.4876	60.1918	7053.22	6294.95	6294.95	1.22247	0	0
k65må	kostvane vt-03 knh uppdat/alla män + kvinnor (utklippt)	2002	0	21	Dag 2	Dagssumma				171	21	67	1663	6.95134	93.7	34.2	238.2	22	0	112	11.4	1711		0.22915	0.582535	0.182037	0.0253189	0	0.0190409		39.6	24.7369	63.3935	7053.22	6294.95	6294.95	1.10427	0	0
k65on	kostvane vt-03 knh uppdat/alla män + kvinnor (utklippt)	2002	0	21	Dag 1	Dagssumma				171	21	67	1759	7.35262	112.5	50.1	209.1	21.4	0	23	10	1892		0.260111	0.48346	0.252114	0.0232842	0	0.0189701		38.6	24.1123	61.7926	7053.22	6294.95	6294.95	1.16802	0	0
k66lö	kostvane vt-03 knh uppdat/alla män + kvinnor (utklippt)	2002	0	22	Dag 3	Dagssumma				171	38	52	952	3.97936	37.6	35.4	94.3	6.4	0	78	6.7	297		0.160629	0.402854	0.329148	0.0128664	0	-0.0945026		42.6	26.6109	68.196	5809.82	5407.48	5407.48	0.735899	0	0
k66on	kostvane vt-03 knh uppdat/alla män + kvinnor (utklippt)	2002	0	22	Dag 1	Dagssumma				171	38	52	1488	6.21984	60.8	53.1	189.6	16.2	0	177	7.7	739		0.166178	0.518213	0.315876	0.0208365	0	0.0211034		40.6	25.3616	64.9943	5809.82	5407.48	5407.48	1.15023	0	0
k66to	kostvane vt-03 knh uppdat/alla män + kvinnor (utklippt)	2002	0	22	Dag 2	Dagssumma				171	38	52	845	3.5321	21.4	43.8	91.4	8.5	0	97	4.7	165		0.102998	0.439908	0.458821	0.019252	0	0.020979		41.6	25.9863	66.5952	5809.82	5407.48	5407.48	0.653188	0	0
k67lö	kostvane vt-03 knh uppdat/alla män + kvinnor (utklippt)	2002	0	23	Dag 3	Dagssumma				166	21	68	1811	7.56998	130.7	69.7	164.3	22	0	118	14.6	1349		0.293515	0.368971	0.340675	0.0232497	0	0.0264096		43.6	27.2356	69.7968	7008.92	6268.86	6268.86	1.20755	0	0
k67må	kostvane vt-03 knh uppdat/alla män + kvinnor (utklippt)	2002	0	23	Dag 2	Dagssumma				166	21	68	1744	7.28992	133.1	46	190.7	23.9	0	208	11.4	1306		0.310387	0.44471	0.233473	0.026228	0	0.0147985		45.6	28.485	72.9985	7008.92	6268.86	6268.86	1.16288	0	0
k67to	kostvane vt-03 knh uppdat/alla män + kvinnor (utklippt)	2002	0	23	Dag 1	Dagssumma				166	21	68	1374	5.74332	98.7	44.6	143.6	18.7	0	64	8.9	1245		0.292148	0.42505	0.287325	0.0260477	0	0.0305712		44.6	27.8603	71.3977	7008.92	6268.86	6268.86	0.916167	0	0
k68fre	kostvane vt-03 knh uppdat/alla män + kvinnor (utklippt)	2002	0	24	Dag 3	Dagssumma				172.5	22	66	2895	12.1011	109.3	104	377.8	26.9	0	226	17.4	1533		0.153548	0.530745	0.317988	0.0177835	0	0.0200643		47.6	29.7343	76.2002	7003.58	6257.63	6257.63	1.93382	0	0
k68lö	kostvane vt-03 knh uppdat/alla män + kvinnor (utklippt)	2002	0	24	Dag 3	Dagssumma				172.5	22	66	2025	8.4645	82.1	52.7	302.7	15.2	0	192	6.9	1298		0.164889	0.607939	0.230362	0.0143659	0	0.0175557		48.6	30.359	77.8011	7003.58	6257.63	6257.63	1.35267	0	0
k68to	kostvane vt-03 knh uppdat/alla män + kvinnor (utklippt)	2002	0	24	Dag 1	Dagssumma				172.5	22	66	2192	9.16256	103.4	57.8	311.5	27.1	0	285	11	1162		0.191846	0.57795	0.233406	0.0236615	0	0.0268637		46.6	29.1096	74.5994	7003.58	6257.63	6257.63	1.46422	0	0
k69lö	kostvane vt-03 knh uppdat/alla män + kvinnor (utklippt)	2002	0	25	Dag 3	Dagssumma				178	23	63	2495	10.4291	86	72.3	256.7	25.4	0	192	10.8	1042		0.140185	0.418435	0.256503	0.0194839	0	-0.165393		51.6	32.233	82.6036	6922.18	6194.79	6194.79	1.68353	0	0
k69må	kostvane vt-03 knh uppdat/alla män + kvinnor (utklippt)	2002	0	25	Dag 1	Dagssumma				178	23	63	2345	9.8021	102.3	75.6	312.2	20.6	0	47	10	1551		0.177421	0.541455	0.285367	0.0168127	0	0.0210567		49.6	30.9836	79.4019	6922.18	6194.79	6194.79	1.58231	0	0
k69on	kostvane vt-03 knh uppdat/alla män + kvinnor (utklippt)	2002	0	25	Dag 2	Dagssumma				178	23	63	1523	6.36614	89.1	37.5	204.5	19.9	0	63	12.1	923		0.237931	0.546092	0.21795	0.0250073	0	0.0269802		50.6	31.6083	81.0028	6922.18	6194.79	6194.79	1.02766	0	0
k70lö	kostvane vt-03 knh uppdat/alla män + kvinnor (utklippt)	2002	0	26	Dag 3	Dagssumma				178	22	62	2237	9.35066	75.6	65.2	334.2	13.4	0	178	9.8	1523		0.137445	0.607593	0.257992	0.0114644	0	0.0144952		54.6	34.107	87.4061	6889.91	6174.24	6174.24	1.51446	0	0
k70må	kostvane vt-03 knh uppdat/alla män + kvinnor (utklippt)	2002	0	26	Dag 1	Dagssumma				178	22	62	2300	9.614	88.8	83.2	297.6	26.5	0	209	12.6	1077		0.157021	0.526233	0.3202	0.0220512	0	0.0255045		52.6	32.8576	84.2044	6889.91	6174.24	6174.24	1.55711	0	0
k70ti	kostvane vt-03 knh uppdat/alla män + kvinnor (utklippt)	2002	0	26	Dag 2	Dagssumma				178	22	62	2414	10.0905	90	108.6	269.4	21.2	0	95	10.4	1365		0.151627	0.453872	0.398215	0.0168079	0	0.0205222		53.6	33.4823	85.8053	6889.91	6174.24	6174.24	1.63429	0	0
k71lö	kostvane vt-03 knh uppdat/alla män + kvinnor (utklippt)	2002	0	27	Dag 3	Dagssumma				170	21	58	2505	10.4709	103.5	101.3	293.8	28.3	0	249	17.1	1550		0.168037	0.476998	0.357954	0.0216218	0	0.0246111		57.6	35.981	92.2087	6529.16	5934.13	5934.13	1.76452	0	0
k71må	kostvane vt-03 knh uppdat/alla män + kvinnor (utklippt)	2002	0	27	Dag 1	Dagssumma				170	21	58	2764	11.5535	113.2	100.4	349.6	29.6	0	183	18.8	1227		0.166564	0.514406	0.32153	0.0204959	0	0.0229956		55.6	34.7317	89.007	6529.16	5934.13	5934.13	1.94696	0	0
k71on	kostvane vt-03 knh uppdat/alla män + kvinnor (utklippt)	2002	0	27	Dag 2	Dagssumma				170	21	58	2387	9.97766	110.1	59.1	349.3	24.9	0	231	12.6	1401		0.187589	0.59514	0.21916	0.0199646	0	0.0218528		56.6	35.3563	90.6078	6529.16	5934.13	5934.13	1.6814	0	0
k72må	kostvane vt-03 knh uppdat/alla män + kvinnor (utklippt)	2002	0	28	Dag 2	Dagssumma				171	24	59	1342	5.60956	32.9	31.3	229	25.7	0	172	5.9	452		0.0997048	0.693994	0.206451	0.0366517	0	0.0368015		59.6	37.2303	95.4104	6534.03	5931.44	5931.44	0.945734	0	0
k72to	kostvane vt-03 knh uppdat/alla män + kvinnor (utklippt)	2002	0	28	Dag 1	Dagssumma				171	24	59	1671	6.98478	74.7	55.4	211.4	33.5	0	114	13.3	456		0.18181	0.514519	0.293467	0.0383691	0	0.0281641		58.6	36.6057	93.8095	6534.03	5931.44	5931.44	1.17759	0	0
k73må	kostvane vt-03 knh uppdat/alla män + kvinnor (utklippt)	2002	0	29	Dag 2	Dagssumma				171	45	63	1918	8.01724	97.7	77.5	208.4	16.5	0	38	10.6	1794		0.207166	0.441898	0.357667	0.0164645	0	0.023195		61.6	38.4797	98.6121	6259.7	5705.96	5705.96	1.40506	0	0
k73sö	kostvane vt-03 knh uppdat/alla män + kvinnor (utklippt)	2002	0	29	Dag 3	Dagssumma				171	45	63	2002	8.36836	98.6	93.9	139.8	14.1	0	148	14	982		0.200302	0.283998	0.415171	0.0134793	0	-0.0870493		62.6	39.1043	100.213	6259.7	5705.96	5705.96	1.4666	0	0
k73to	kostvane vt-03 knh uppdat/alla män + kvinnor (utklippt)	2002	0	29	Dag 1	Dagssumma				171	45	63	1073	4.48514	68.2	26.2	115.3	9.7	0	112	8.3	986		0.258498	0.437021	0.216136	0.0173016	0	-0.0710435		60.6	37.855	97.0112	6259.7	5705.96	5705.96	0.786045	0	0
k74lö	kostvane vt-03 knh uppdat/alla män + kvinnor (utklippt)	2002	0	30	Dag 3	Dagssumma				163	25	106	2439	10.195	87.6	92.6	311.2	28.2	0	160	11.2	414		0.146071	0.51892	0.336066	0.0221285	0	0.0231858		63.6	39.729	101.814	8981.8	7626.41	7626.41	1.33681	0	0
k74må	kostvane vt-03 knh uppdat/alla män + kvinnor (utklippt)	2002	0	30	Dag 1	Dagssumma				163	25	106	2644	11.0519	98.3	106.3	320.8	17.2	0	188	16	912		0.151204	0.493453	0.355875	0.0124503	0	0.0129824		63.6	39.729	101.814	8981.8	7626.41	7626.41	1.44916	0	0
k74to	kostvane vt-03 knh uppdat/alla män + kvinnor (utklippt)	2002	0	30	Dag 2	Dagssumma				163	25	106	1824	7.62432	77.3	37.8	289.8	14.1	0	319	9.9	584		0.172356	0.646169	0.183439	0.0147948	0	0.0167595		63.6	39.729	101.814	8981.8	7626.41	7626.41	0.999727	0	0

## Sheet: 2002 m
Idorig	Fil-Blad	År	Man?	Identitet		Måltid	kod	livsmedel	gram	Längd [cm]	Ålder [y]	Vikt [kg]	kcal	Energi (MJ)	Prot (g)	Fett (g)	KH (g)	Fib (g)	Alk (g)	VitC (mg)	Fe (mg)	Ca (mg)		E% Prot	E% Carb	E% Fett	E% Fiber	E% Alko	Avvikelse		PAL	EI_Min	EI_max	BMR_man	BMR_kvinna	BMR	EIpBMR	Include?	Include*Kvinna?
MEDEL										171	31.2941	72.7059	2347.59	9.81292	87.2941	72.6353	332.318	25.0706	0.235294	111.941	13.6235	1465.88	#DIV/0!	0.154994	#REF!	#REF!	#REF!	#REF!
STD										0	9.7	10.1272	755.471	3.15787	27.3212	22.9273	120.175	11.3967	0.941176	68.4427	5.51826	729.863	#DIV/0!	0.0274297	#REF!	#REF!	#REF!	#REF!
MEDIAN										171	30	72	2346	9.80628	86.4	71.1	329	21.5	0	101	13.8	1313	#NUM!	0.157666	#REF!	#REF!	#REF!	#REF!
IQR										0	9	15	1152.5	4.81745	32.65	34.35	181.8	16.2	0	110	9.4	1171	#NUM!	0.0453707	#REF!	#REF!	#REF!	#REF!
m14fre	kostvane vt-03 knh uppdat/alla män + kvinnor (utklippt)	2002	1	31	Dag 3	Dagssumma				171	26	72	4114	17.1965	151.7	120.4	600.1	59.1	0	169	23.2	2209		0.149966	0.593242	0.259052	0.0274939	0	0.0297549		63.6	39.729	101.814	7214.57	6397.72	7214.57	2.38358	0	0
m14lö	kostvane vt-03 knh uppdat/alla män + kvinnor (utklippt)	2002	1	31	Dag 3	Dagssumma				171	26	72	2882	12.0468	80	89.3	435.5	35	0	96	14.1	1605		0.112893	0.614564	0.274273	0.0232428	0	0.0249727		63.6	39.729	101.814	7214.57	6397.72	7214.57	1.66978	0	0
m14to	kostvane vt-03 knh uppdat/alla män + kvinnor (utklippt)	2002	1	31	Dag 1	Dagssumma				171	26	72	2466	10.3079	95.6	80.5	337.6	35.7	0	242	16.5	1985		0.157666	0.556778	0.288954	0.027707	0	0.0311044		63.6	39.729	101.814	7214.57	6397.72	7214.57	1.42876	0	0
m15fr	kostvane vt-03 knh uppdat/alla män + kvinnor (utklippt)	2002	1	33	Dag 3	Dagssumma				171	23	69	2289	9.56802	86.4	73.1	317.4	16.4	0	173	8.1	1965		0.153511	0.563941	0.282681	0.0137123	0	0.0138461		63.6	39.729	101.814	7117.76	6336.06	7117.76	1.34425	0	0
m15må	kostvane vt-03 knh uppdat/alla män + kvinnor (utklippt)	2002	1	32	Dag 1	Dagssumma				171	23	69	2906	12.1471	99.9	107.2	382	31.3	0	130	18.8	2031		0.139811	0.534614	0.326531	0.020614	0	0.0215706		63.6	39.729	101.814	7117.76	6336.06	7117.76	1.70659	0	0
m15on	kostvane vt-03 knh uppdat/alla män + kvinnor (utklippt)	2002	1	32	Dag 2	Dagssumma				171	23	69	2392	9.99856	114.6	71.1	318.4	26.7	0	230	9.7	2337		0.194848	0.541358	0.263108	0.0213631	0	0.020677		63.6	39.729	101.814	7117.76	6336.06	7117.76	1.40473	0	0
m15ti	kostvane vt-03 knh uppdat/alla män + kvinnor (utklippt)	2002	1	32	Dag 2	Dagssumma				171	23	69	2346	9.80628	95	69	331.4	19.3	0	56	12.4	1869		0.16469	0.574509	0.260343	0.015745	0	0.0152882		63.6	39.729	101.814	7117.76	6336.06	7117.76	1.37772	0	0
m15to	kostvane vt-03 knh uppdat/alla män + kvinnor (utklippt)	2002	1	32	Dag 2	Dagssumma				171	23	69	2778	11.612	135.9	99.7	329	34.8	0	136	16.6	3198		0.198957	0.481655	0.317679	0.0239751	0	0.0222665		63.6	39.729	101.814	7117.76	6336.06	7117.76	1.63142	0	0
m16lö	kostvane vt-03 knh uppdat/alla män + kvinnor (utklippt)	2002	1	34	Dag 3	Dagssumma				171	30	56	1048	4.38064	49.7	35	132.2	9	0	16	4	595		0.192871	0.51303	0.295619	0.016436	0	0.0179563		63.6	39.729	101.814	6223.66	5706.88	6223.66	0.703869	0	0
m16må	kostvane vt-03 knh uppdat/alla män + kvinnor (utklippt)	2002	1	34	Dag 1	Dagssumma				171	30	56	1274	5.32532	50.7	41.3	173.9	17.4	0	14	7.5	850		0.161849	0.55514	0.28695	0.0261393	0	0.0300789		63.6	39.729	101.814	6223.66	5706.88	6223.66	0.855658	0	0
m16ti	kostvane vt-03 knh uppdat/alla män + kvinnor (utklippt)	2002	1	34	Dag 2	Dagssumma				171	30	56	1797	7.51146	70.5	60.4	240.9	27.7	0	180	14.1	599		0.159556	0.545207	0.297519	0.0295016	0	0.0317834		63.6	39.729	101.814	6223.66	5706.88	6223.66	1.20692	0	0
m17fr	kostvane vt-03 knh uppdat/alla män + kvinnor (utklippt)	2002	1	35	Dag 3	Dagssumma				171	32	85	3354	14.0197	90	90.1	534	16.2	4	66	13	1035		0.109132	0.647516	0.237786	0.00924412	0.00827406	0.0119532		63.6	39.729	101.814	7800.18	6791.61	7800.18	1.79736	0	0
m17lö	kostvane vt-03 knh uppdat/alla män + kvinnor (utklippt)	2002	1	35	Dag 3	Dagssumma				171	32	85	2806	11.7291	82.7	80.7	433	15.7	0	12	22	1313		0.119864	0.627585	0.254572	0.0107084	0	0.0127308		63.6	39.729	101.814	7800.18	6791.61	7800.18	1.50369	0	0
m17må	kostvane vt-03 knh uppdat/alla män + kvinnor (utklippt)	2002	1	35	Dag 1	Dagssumma				171	32	85	2325	9.7185	69.7	54.8	384	23.2	0	78	21.9	922		0.121922	0.671709	0.208633	0.0190976	0	0.0213613		63.6	39.729	101.814	7800.18	6791.61	7800.18	1.24593	0	0
m18lö	kostvane vt-03 knh uppdat/alla män + kvinnor (utklippt)	2002	1	36	Dag 3	Dagssumma				171	51	84	1480	6.1864	60.5	46.2	203.7	19.9	0	86	7.4	724		0.166252	0.55976	0.276316	0.0257339	0	0.0280616		63.6	39.729	101.814	7293.31	6409.06	7293.31	0.848229	0	0
m18må	kostvane vt-03 knh uppdat/alla män + kvinnor (utklippt)	2002	1	36	Dag 1	Dagssumma				171	51	84	1586	6.62948	56.5	55.9	212.5	21.5	0	118	8.5	859		0.144883	0.544915	0.311985	0.0259447	0	0.0277277		63.6	39.729	101.814	7293.31	6409.06	7293.31	0.90898	0	0
m18ti	kostvane vt-03 knh uppdat/alla män + kvinnor (utklippt)	2002	1	36	Dag 2	Dagssumma				171	51	84	2066	8.63588	94.6	60.1	283.8	17.3	0	101	13.8	824		0.186223	0.558669	0.257495	0.0160262	0	0.0184139		63.6	39.729	101.814	7293.31	6409.06	7293.31	1.18408	0	0

## Sheet: 2003
Idorig	Fil-Blad	År	Man?	Identitet		Måltid	kod	livsmedel	gram	Längd [cm]	Ålder [y]	Vikt [kg]	kcal	Energi (MJ)	Prot (g)	Fett (g)	KH (g)	Fib (g)	Alk (g)	VitC (mg)	Fe (mg)	Ca (mg)		E% Prot	E% Carb	E% Fett	E% Fiber	E% Alko	Avvikelse		PAL	EI_Min	EI_max	BMR_man	BMR_kvinna	BMR	EIpBMR	Include?	Include*Kvinna?
MEDEL										175.975	26.9587	68.6736	2203.46	9.21047	95.9322	65.6488	290.75	21.7124	1.09421	123.934	14.0975	1170.34	#DIV/0!	0.179813	0.516029	0.280698	0.024751	0.0168309
STD										2.29791	9.73738	10.7503	719.48	3.00743	37.5391	31.0779	101.294	10.6701	6.17429	103.109	6.89602	500.679	#DIV/0!	0.0440134	0.0979721	0.0742965	0.0142326	0.0430758
MEDIAN										176	24	68	1954	8.16772	83.1	55.6	279.6	19.7	0	93	12.6	1190.5	#NUM!	0.183013	0.513517	0.259499	0.0198397	0
IQR										0	4	14.5	937.5	3.91875	42.05	38.9	121.7	8.7	0	135	8	586	#NUM!	0.0695611	0.134929	0.126188	0.0192109	0
k75fr	kostvane vt-03 knh uppdat/alla män + kvinnor knh	2003	0	1	Dag 3	Dagssumma				176	58	70	2305	9.6349	126.3	100.2	224.4	17.6	0	61	9.8	1179		0.222846	0.395936	0.384789	0.0146135	0	0.0181839		1.6	0.999472	2.56135	6443.51	5805.98	5805.98	1.65948	1	1
k75lö	kostvane vt-03 knh uppdat/alla män + kvinnor knh	2003	0	1	Dag 3	Dagssumma				176	58	70	2165	9.0497	141.2	89.3	188.2	24.7	5.9	148	10.4	622		0.265246	0.353537	0.365106	0.021835	0.0189067	0.0246307		1.6	0.999472	2.56135	6443.51	5805.98	5805.98	1.55869	1	1
k75må	kostvane vt-03 knh uppdat/alla män + kvinnor knh	2003	0	1	Dag 1	Dagssumma				176	58	70	1586	6.62948	91	46.4	199	25.2	0	78	10.8	1083		0.233352	0.510296	0.258965	0.0304096	0	0.0330222		1.6	0.999472	2.56135	6443.51	5805.98	5805.98	1.14184	1	1
k75on	kostvane vt-03 knh uppdat/alla män + kvinnor knh	2003	0	1	Dag 2	Dagssumma				176	58	70	1811	7.56998	94.3	55.6	230.1	21.2	0	213	10.9	954		0.211771	0.516738	0.271758	0.0224043	0	0.0226711		1.6	0.999472	2.56135	6443.51	5805.98	5805.98	1.30382	1	1
k75sö	kostvane vt-03 knh uppdat/alla män + kvinnor knh	2003	0	1	Dag 3	Dagssumma				176	58	70	2470	10.3246	127.5	111.8	178.2	23.9	34.4	152	13.6	848		0.209935	0.293416	0.400655	0.0185189	0.0966236	0.0191484		1.6	0.999472	2.56135	6443.51	5805.98	5805.98	1.77827	1	1
k75ti	kostvane vt-03 knh uppdat/alla män + kvinnor knh	2003	0	1	Dag 2	Dagssumma				176	58	70	1590	6.6462	99.2	51	180.9	19.8	0	115	7.8	875		0.253739	0.462716	0.283922	0.0238332	0	0.0242093		1.6	0.999472	2.56135	6443.51	5805.98	5805.98	1.14472	1	1
k75to	kostvane vt-03 knh uppdat/alla män + kvinnor knh	2003	0	1	Dag 2	Dagssumma				176	58	70	1685	7.0433	76.5	49.5	231	30.6	0	193	12.5	948		0.184644	0.557551	0.260034	0.0347564	0	0.0369855		1.6	0.999472	2.56135	6443.51	5805.98	5805.98	1.21311	1	1
k76fre	kostvane vt-03 knh uppdat/alla män + kvinnor knh	2003	0	2	Dag 3	Dagssumma				176	33	70	1912	7.99216	57.1	55.2	228.6	31.5	38.4	258	17.9	597		0.121457	0.486252	0.25555	0.0315309	0.139337	0.0341259		1.6	0.999472	2.56135	7036.76	6258.47	6258.47	1.27702	1	1
k76må	kostvane vt-03 knh uppdat/alla män + kvinnor knh	2003	0	2	Dag 1	Dagssumma				176	33	70	2022	8.45196	82.1	53	300.2	47.2	0	366	14.8	683		0.165133	0.603813	0.232017	0.044676	0	0.0456391		1.6	0.999472	2.56135	7036.76	6258.47	6258.47	1.35048	1	1
k76ti	kostvane vt-03 knh uppdat/alla män + kvinnor knh	2003	0	2	Dag 2	Dagssumma				176	33	70	2071	8.65678	73.7	28.7	297.7	12	44.5	279	13.1	464		0.14473	0.584617	0.122667	0.0110896	0.149074	0.0121777		1.6	0.999472	2.56135	7036.76	6258.47	6258.47	1.38321	1	1
k77lö	kostvane vt-03 knh uppdat/alla män + kvinnor knh	2003	0	3	Dag 3	Dagssumma				176	23	74	1800	7.524	55.8	85.4	202.3	7.2	0	21	8.1	1225		0.126077	0.457084	0.419963	0.0076555	0	0.0107788		1.6	0.999472	2.56135	7498.05	6594.07	6594.07	1.14102	1	1
k77ti	kostvane vt-03 knh uppdat/alla män + kvinnor knh	2003	0	3	Dag 2	Dagssumma				176	23	74	1673	6.99314	78.2	69.1	184.8	15.6	0	43	35.1	1326		0.190101	0.44924	0.365601	0.0178461	0	0.022788		1.6	0.999472	2.56135	7498.05	6594.07	6594.07	1.06052	1	1
k78lö	kostvane vt-03 knh uppdat/alla män + kvinnor knh	2003	0	4	Dag 3	Dagssumma				176	30	73	2771	11.5828	102.5	108.9	330.7	23.5	0	33	11.5	1406		0.150439	0.485367	0.34787	0.016231	0	-9.32419e-05		1.6	0.999472	2.56135	7275.95	6428.72	6428.72	1.80172	1	1
k78må	kostvane vt-03 knh uppdat/alla män + kvinnor knh	2003	0	4	Dag 1	Dagssumma				176	30	73	3163	13.2213	82.9	61.6	562.4	16.2	0	25	13.4	1382		0.106593	0.723134	0.172388	0.00980233	0	0.0119171		1.6	0.999472	2.56135	7275.95	6428.72	6428.72	2.0566	1	1
k78to	kostvane vt-03 knh uppdat/alla män + kvinnor knh	2003	0	4	Dag 2	Dagssumma				176	30	73	2544	10.6339	64.4	70.2	409.1	14.3	0	29	13	1202		0.102954	0.654011	0.244256	0.010758	0	0.0119786		1.6	0.999472	2.56135	7275.95	6428.72	6428.72	1.65413	1	1
k79lö	kostvane vt-03 knh uppdat/alla män + kvinnor knh	2003	0	5	Dag 3	Dagssumma				176	22	63	2063	8.62334	71.4	52.8	321.6	15.1	0	240	12.7	504		0.140758	0.634	0.226548	0.0140085	0	0.0153143		1.6	0.999472	2.56135	6905.79	6186.99	6186.99	1.39379	1	1
k79on	kostvane vt-03 knh uppdat/alla män + kvinnor knh	2003	0	5	Dag 1	Dagssumma				176	22	63	1731	7.23558	77.2	47.4	247	18.7	0	32	9.7	1350		0.181381	0.580327	0.242386	0.0206756	0	0.0247693		1.6	0.999472	2.56135	6905.79	6186.99	6186.99	1.16948	1	1
k79to	kostvane vt-03 knh uppdat/alla män + kvinnor knh	2003	0	5	Dag 2	Dagssumma				176	22	63	2856	11.9381	120.4	118	327.8	22.5	0	218	16.1	1573		0.171451	0.466792	0.36572	0.0150778	0	0.0190416		1.6	0.999472	2.56135	6905.79	6186.99	6186.99	1.92954	1	1
k80lö	kostvane vt-03 knh uppdat/alla män + kvinnor knh	2003	0	6	Dag 3	Dagssumma				176	35	50	2812	11.7542	96.9	92.5	309.6	25.8	0	157	17.3	1349		0.140146	0.447773	0.291174	0.0175597	0	-0.103347		1.6	0.999472	2.56135	5869.31	5449.22	5449.22	2.15704	1	1
k80må	kostvane vt-03 knh uppdat/alla män + kvinnor knh	2003	0	6	Dag 1	Dagssumma				176	35	50	1701	7.11018	92.3	43.5	231.7	31.7	0	185	14.9	877		0.220684	0.55398	0.226366	0.0356672	0	0.0366967		1.6	0.999472	2.56135	5869.31	5449.22	5449.22	1.30481	1	1
k80ti	kostvane vt-03 knh uppdat/alla män + kvinnor knh	2003	0	6	Dag 2	Dagssumma				176	35	50	1843	7.70374	89.7	51.9	251.2	18.3	0	186	12.1	693		0.197943	0.554328	0.249269	0.0190038	0	0.0205433		1.6	0.999472	2.56135	5869.31	5449.22	5449.22	1.41373	1	1
k81lö	kostvane vt-03 knh uppdat/alla män + kvinnor knh	2003	0	7	Dag 3	Dagssumma				176	48	65	3217	13.4471	162.4	113.7	330.7	58.4	0	210	19.2	1672		0.205309	0.418077	0.312849	0.0347437	0	-0.029022		1.6	0.999472	2.56135	6400.81	5793.71	5793.71	2.32097	1	1
k81må	kostvane vt-03 knh uppdat/alla män + kvinnor knh	2003	0	7	Dag 1	Dagssumma				176	48	65	1711	7.15198	67.2	49.1	246.8	55.3	0	93	17.5	571		0.159732	0.586635	0.254014	0.061857	0	0.0622373		1.6	0.999472	2.56135	6400.81	5793.71	5793.71	1.23444	1	1
k81to	kostvane vt-03 knh uppdat/alla män + kvinnor knh	2003	0	7	Dag 2	Dagssumma				176	48	65	1873	7.82914	96.3	38.7	280.5	58.2	0	140	19.7	866		0.209103	0.609071	0.182894	0.0594701	0	0.0605379		1.6	0.999472	2.56135	6400.81	5793.71	5793.71	1.35132	1	1
k77må	kostvane vt-03 knh uppdat/alla män + kvinnor knh	2003	0	3	Dag 1	Dagssumma				176	23	74	1445	6.0401	74.4	50.4	173.1	6.7	0	93	6.7	1153		0.209401	0.487194	0.308737	0.00887403	0	0.0142051		1.6	0.999472	2.56135	7498.05	6594.07	6594.07	0.91599	0	0
k82lö	kostvane vt-03 knh uppdat/alla män + kvinnor knh	2003	0	8	Dag 3	Dagssumma				176	24	60	1427	5.96486	57.9	36.3	215.3	19.5	0	170	6.7	1130		0.165016	0.61361	0.225169	0.0261532	0	0.0299487		1.6	0.999472	2.56135	6690.33	6034.84	6034.84	0.988404	0	0
k82må	kostvane vt-03 knh uppdat/alla män + kvinnor knh	2003	0	8	Dag 1	Dagssumma				176	24	60	1849	7.72882	71.9	67.9	236.2	20.3	0	165	8.9	1301		0.158148	0.519536	0.325056	0.0210123	0	0.0237527		2.6	1.62414	4.1622	6690.33	6034.84	6034.84	1.2807	0	0
k82ti	kostvane vt-03 knh uppdat/alla män + kvinnor knh	2003	0	8	Dag 2	Dagssumma				176	24	60	2089	8.73202	72.5	30.6	376.2	13.4	0	467	20.6	982		0.141147	0.732408	0.129661	0.0122767	0	0.0154924		3.6	2.24881	5.76304	6690.33	6034.84	6034.84	1.44694	0	0
k83må	kostvane vt-03 knh uppdat/alla män + kvinnor knh	2003	0	9	Dag 2	Dagssumma				172	23	63	1377	5.75586	78.4	49.9	153.5	6.8	0	12	6.5	1213		0.231555	0.453364	0.320769	0.00945124	0	0.0151394		6.6	4.12282	10.5656	6801.82	6117.1	6117.1	0.940947	0	0
k83on	kostvane vt-03 knh uppdat/alla män + kvinnor knh	2003	0	9	Dag 1	Dagssumma				172	23	63	1477	6.17386	72.5	61	158.9	16.6	0	13	11.5	723		0.199632	0.437538	0.365574	0.02151	0	0.0242539		4.6	2.87348	7.36389	6801.82	6117.1	6117.1	1.00928	0	0
k83sö	kostvane vt-03 knh uppdat/alla män + kvinnor knh	2003	0	9	Dag 3	Dagssumma				172	23	63	1873	7.82914	73.3	103.8	187.1	8.3	0	24	6.3	1349		0.159162	0.406264	0.490552	0.00848114	0	0.0644592		5.6	3.49815	8.96473	6801.82	6117.1	6117.1	1.27988	0	0
k84lö	kostvane vt-03 knh uppdat/alla män + kvinnor knh	2003	0	10	Dag 3	Dagssumma				176	22	68	1876	7.84168	83.1	67.1	232.8	16.8	0	29	13.5	746		0.180153	0.504688	0.316603	0.0171392	0	0.0185828		9.6	5.99683	15.3681	7185.79	6380.26	6380.26	1.22905	0	0
k84må	kostvane vt-03 knh uppdat/alla män + kvinnor knh	2003	0	10	Dag 1	Dagssumma				176	22	68	1451	6.06518	74.9	63.4	144.9	14.4	0	56	4	1680		0.209936	0.406138	0.386765	0.0189937	0	0.0218328		7.6	4.74749	12.1664	7185.79	6380.26	6380.26	0.950617	0	0
k84on	kostvane vt-03 knh uppdat/alla män + kvinnor knh	2003	0	10	Dag 2	Dagssumma				176	22	68	1647	6.88446	74.7	67.4	184.6	15.2	0	20	7.1	828		0.184459	0.455838	0.362236	0.017663	0	0.0201962		8.6	5.37216	13.7673	7185.79	6380.26	6380.26	1.07903	0	0
k85må	kostvane vt-03 knh uppdat/alla män + kvinnor knh	2003	0	11	Dag 1	Dagssumma				176	21	58	1597	6.67546	102.6	24.7	235.3	19.2	0	73	10.1	1222		0.261285	0.599225	0.136904	0.0230097	0	0.0204241		11.6	7.24617	18.5698	6649.52	6011.83	6011.83	1.11039	0	0
k85sö	kostvane vt-03 knh uppdat/alla män + kvinnor knh	2003	0	11	Dag 3	Dagssumma				176	21	58	1773	7.41114	129.5	33.2	235.2	13.4	0	205	9.3	1436		0.297053	0.539512	0.16575	0.0144647	0	0.0167801		10.6	6.6215	16.969	6649.52	6011.83	6011.83	1.23276	0	0
k85ti	kostvane vt-03 knh uppdat/alla män + kvinnor knh	2003	0	11	Dag 2	Dagssumma				176	21	58	1751	7.31918	80.9	23.5	298.5	24	0	337	13.3	868		0.187904	0.693315	0.118797	0.0262324	0	0.0262488		12.6	7.87084	20.1706	6649.52	6011.83	6011.83	1.21746	0	0
k86lö	kostvane vt-03 knh uppdat/alla män + kvinnor knh	2003	0	12	Dag 3	Dagssumma				176	25	60	3926	16.4107	81.4	131.2	397	16.5	0	67	22.2	1469		0.0843231	0.411257	0.295807	0.00804354	0	-0.200569		15.6	9.74485	24.9732	6666.6	6016.74	6016.74	2.7275	0	0
k86må	kostvane vt-03 knh uppdat/alla män + kvinnor knh	2003	0	12	Dag 1	Dagssumma				176	25	60	1539	6.43302	61.3	56.9	193.9	16.3	0	111	9.7	600		0.161992	0.512403	0.327265	0.0202704	0	0.0219306		13.6	8.49551	21.7715	6666.6	6016.74	6016.74	1.06919	0	0
k86ti	kostvane vt-03 knh uppdat/alla män + kvinnor knh	2003	0	12	Dag 2	Dagssumma				176	25	60	1521	6.35778	62	53.8	196	21.7	0	175	7.5	1384		0.165781	0.524082	0.313097	0.0273051	0	0.0302653		14.6	9.12018	23.3723	6666.6	6016.74	6016.74	1.05668	0	0
k87lö	kostvane vt-03 knh uppdat/alla män + kvinnor knh	2003	0	13	Dag 3	Dagssumma				176	24	62	3288	13.7438	109.9	91.8	308.4	24.3	0	18	15.4	2820		0.135937	0.381465	0.247136	0.0141445	0	-0.221317		18.6	11.6189	29.7757	6802.33	6112.14	6112.14	2.24861	0	0
k87må	kostvane vt-03 knh uppdat/alla män + kvinnor knh	2003	0	13	Dag 1	Dagssumma				176	24	62	1138	4.75684	75.7	31.2	137	14.1	0	53	5.2	934		0.270537	0.489611	0.242682	0.0237132	0	0.0265428		16.6	10.3695	26.574	6802.33	6112.14	6112.14	0.778261	0	0
k87to	kostvane vt-03 knh uppdat/alla män + kvinnor knh	2003	0	13	Dag 2	Dagssumma				176	24	62	1654	6.91372	84.7	41.4	232.3	21.5	0	51	10.1	1344		0.208267	0.571198	0.221559	0.0248781	0	0.0259021		17.6	10.9942	28.1749	6802.33	6112.14	6112.14	1.13115	0	0
k88lö	kostvane vt-03 knh uppdat/alla män + kvinnor knh	2003	0	14	Dag 3	Dagssumma				176	23	58	2139	8.94102	69.7	75.6	254.1	21.5	0	183	12.3			0.132524	0.483133	0.31285	0.0192372	0	-0.0522558		21.6	13.4929	34.5783	6602.06	5975.63	5975.63	1.49625	0	0
k88må	kostvane vt-03 knh uppdat/alla män + kvinnor knh	2003	0	14	Dag 1	Dagssumma				176	23	58	2126	8.88668	58.7	65.7	321.7	24.1	0	280	8.9			0.112292	0.615404	0.273544	0.0216954	0	0.0229354		19.6	12.2435	31.3766	6602.06	5975.63	5975.63	1.48715	0	0
k88to	kostvane vt-03 knh uppdat/alla män + kvinnor knh	2003	0	14	Dag 2	Dagssumma				176	23	58	1264	5.28352	30.2	32.1	211.3	22.9	0	22	6.2			0.0971701	0.679869	0.224793	0.0346739	0	0.036506		20.6	12.8682	32.9774	6602.06	5975.63	5975.63	0.884178	0	0
k89må	kostvane vt-03 knh uppdat/alla män + kvinnor knh	2003	0	15	Dag 1	Dagssumma				176	21	59	1816	7.59088	72.5	39	289.3	23.5	0	164	8.7	917		0.162366	0.647896	0.190097	0.0247666	0	0.0251249		22.6	14.1175	36.1791	6705.52	6050.48	6050.48	1.25459	0	0
k89on	kostvane vt-03 knh uppdat/alla män + kvinnor knh	2003	0	15	Dag 2	Dagssumma				176	21	59	1403	5.86454	60.5	22.7	235.3	19.6	0	28	7.4	643		0.175376	0.682082	0.143217	0.026737	0	0.0274122		23.6	14.7422	37.7799	6705.52	6050.48	6050.48	0.969268	0	0
k89sö	kostvane vt-03 knh uppdat/alla män + kvinnor knh	2003	0	15	Dag 3	Dagssumma				176	21	59	1952	8.15936	84.1	41.1	306.3	24.3	0	164	17.1	1458		0.175222	0.638175	0.186375	0.0238254	0	0.0235974		24.6	15.3669	39.3808	6705.52	6050.48	6050.48	1.34855	0	0
k90må	kostvane vt-03 knh uppdat/alla män + kvinnor knh	2003	0	16	Dag 1	Dagssumma				176	24	53	1791	7.48638	53	57.4	263.3	21.4	0	119	9	1033		0.120352	0.597899	0.283689	0.0228682	0	0.0248077		26.6	16.6162	42.5825	6298.34	5764.27	5764.27	1.29876	0	0
k90on	kostvane vt-03 knh uppdat/alla män + kvinnor knh	2003	0	16	Dag 2	Dagssumma				176	24	53	1643	6.86774	47.1	47.4	255.4	5	0	0	5.7	1339		0.116589	0.632202	0.255368	0.00582433	0	0.00998291		27.6	17.2409	44.1833	6298.34	5764.27	5764.27	1.19143	0	0
k90sö	kostvane vt-03 knh uppdat/alla män + kvinnor knh	2003	0	16	Dag 3	Dagssumma				176	24	53	1757	7.34426	55.7	74.9	214.3	14.6	0	83	7.4	321		0.128931	0.496047	0.377342	0.0159036	0	0.0182238		25.6	15.9916	40.9816	6298.34	5764.27	5764.27	1.2741	0	0
k91lö	kostvane vt-03 knh uppdat/alla män + kvinnor knh	2003	0	17	Dag 3	Dagssumma				166	24	64	1366	5.70988	78.1	32.4	188.2	18	0	307	15	581		0.232527	0.560327	0.209952	0.0252194	0	0.0280251		30.6	19.1149	48.9859	6713.73	6059.95	6059.95	0.942232	0	0
k91må	kostvane vt-03 knh uppdat/alla män + kvinnor knh	2003	0	17	Dag 1	Dagssumma				166	24	64	2907	12.1513	71.9	80.2	469.4	28	0	362	12.9	1964		0.10059	0.656706	0.244205	0.0184343	0	0.0199354		28.6	17.8656	45.7842	6713.73	6059.95	6059.95	2.00517	0	0
k91ti	kostvane vt-03 knh uppdat/alla män + kvinnor knh	2003	0	17	Dag 2	Dagssumma				166	24	64	2142	8.95356	64.4	65.7	320.2	31.5	0	387	11.1	1401		0.122275	0.607959	0.271501	0.0281452	0	0.0298809		29.6	18.4902	47.385	6713.73	6059.95	6059.95	1.4775	0	0
k92lö	kostvane vt-03 knh uppdat/alla män + kvinnor knh	2003	0	18	Dag 3	Dagssumma				176	38	56.5	2217	9.26706	107.1	49.6	300.4	19.8	0	18	19.1	964		0.19647	0.55107	0.198035	0.0170928	0	-0.0373322		32.6	20.3642	52.1875	6162.12	5646.16	5646.16	1.6413	0	0
k92sö	kostvane vt-03 knh uppdat/alla män + kvinnor knh	2003	0	18	Dag 3	Dagssumma				176	38	56.5	1346	5.62628	40.5	43.2	196.9	22.8	0	153	11.1	634		0.122372	0.59494	0.284095	0.0324193	0	0.033827		33.6	20.9889	53.7884	6162.12	5646.16	5646.16	0.996479	0	0
k92to	kostvane vt-03 knh uppdat/alla män + kvinnor knh	2003	0	18	Dag 1	Dagssumma				176	38	56.5	2165	9.0497	62.2	60.5	339.4	40.3	0	50	16.4	869		0.116844	0.637568	0.247356	0.0356255	0	0.0373935		31.6	19.7396	50.5867	6162.12	5646.16	5646.16	1.60281	0	0
k93fre	kostvane vt-03 knh uppdat/alla män + kvinnor knh	2003	0	19	Dag 3	Dagssumma				176	24	53	3321	13.8818	138	71.7	523.4	41.7	0	252	14.2	1459		0.168999	0.64097	0.191107	0.0240315	0	0.0251063		34.6	21.6136	55.3892	6298.34	5764.27	5764.27	2.40825	0	0
k93lö	kostvane vt-03 knh uppdat/alla män + kvinnor knh	2003	0	19	Dag 3	Dagssumma				176	24	53	5356	22.3881	181.6	152.6	804.3	51	0	285	20.4	1382		0.137895	0.610731	0.252197	0.018224	0	0.0190467		35.6	22.2383	56.9901	6298.34	5764.27	5764.27	3.88394	0	0
k93må	kostvane vt-03 knh uppdat/alla män + kvinnor knh	2003	0	19	Dag 1	Dagssumma				176	24	53	1433	5.98994	60.1	35.2	215.3	21.1	0	145	5.8	1220		0.170569	0.611041	0.217431	0.0281806	0	0.0272223		36.6	22.8629	58.5909	6298.34	5764.27	5764.27	1.03915	0	0
k94lö	kostvane vt-03 knh uppdat/alla män + kvinnor knh	2003	0	20	Dag 3	Dagssumma				176	41	70	1439	6.01502	58.8	58.2	152.8	18.1	9.2	152	8.8	829		0.166184	0.431852	0.358004	0.0240731	0.0443556	0.0244687		39.6	24.7369	63.3935	6846.92	6113.67	6113.67	0.983864	0	0
k94on	kostvane vt-03 knh uppdat/alla män + kvinnor knh	2003	0	20	Dag 1	Dagssumma				176	41	70	1312	5.48416	52.9	29.7	205.5	17.2	0	133	13.7	363		0.163981	0.637016	0.200377	0.0250904	0	0.0264653		37.6	23.4876	60.1918	6846.92	6113.67	6113.67	0.897032	0	0
k94to	kostvane vt-03 knh uppdat/alla män + kvinnor knh	2003	0	20	Dag 2	Dagssumma				176	41	70	1256	5.25008	51.2	22.8	208.4	18.4	0	134	10	305		0.165788	0.674809	0.160683	0.0280377	0	0.0293176		38.6	24.1123	61.7926	6846.92	6113.67	6113.67	0.858744	0	0
k95on	kostvane vt-03 knh uppdat/alla män + kvinnor knh	2003	0	21	Dag 2	Dagssumma				176	23	56	1950	8.151	175.8	67.6	157.6	7.1	0	131	8.3	444		0.366654	0.328696	0.306858	0.00696847	0	0.00917679		41.6	25.9863	66.5952	6490.06	5898.33	5898.33	1.38192	0	0
k95ti	kostvane vt-03 knh uppdat/alla män + kvinnor knh	2003	0	21	Dag 1	Dagssumma				176	23	56	1705	7.1269	114.3	45.7	206.7	12.5	0	364	8.3	1098		0.272643	0.493047	0.237256	0.0140313	0	0.0169779		40.6	25.3616	64.9943	6490.06	5898.33	5898.33	1.20829	0	0
k95to	kostvane vt-03 knh uppdat/alla män + kvinnor knh	2003	0	21	Dag 2	Dagssumma				176	23	56	1881	7.86258	181.6	45.5	182.4	18.7	0	183	9.7	864		0.392645	0.394374	0.214115	0.0190268	0	0.0201613		42.6	26.6109	68.196	6490.06	5898.33	5898.33	1.33302	0	0
k96lö	kostvane vt-03 knh uppdat/alla män + kvinnor knh	2003	0	22	Dag 3	Dagssumma				176	26	55	2887	12.0677	73.5	107.2	404.2	21.2	0	73	20.1	1406		0.103541	0.569406	0.32868	0.0140541	0	0.0156816		45.6	28.485	72.9985	6362.88	5805.38	5805.38	2.0787	0	0
k96må	kostvane vt-03 knh uppdat/alla män + kvinnor knh	2003	0	22	Dag 1	Dagssumma				176	26	55	1622	6.77996	79.5	51.3	209	6.4	0	72	7.2	935		0.199337	0.524044	0.279957	0.00755167	0	0.0108909		43.6	27.2356	69.7968	6362.88	5805.38	5805.38	1.16788	0	0
k96ti	kostvane vt-03 knh uppdat/alla män + kvinnor knh	2003	0	22	Dag 2	Dagssumma				176	26	55	1613	6.74234	77.3	25.3	265.2	9.4	0	282	14.1	606		0.194903	0.66867	0.138839	0.0111534	0	0.013565		44.6	27.8603	71.3977	6362.88	5805.38	5805.38	1.1614	0	0
m19lö	kostvane vt-03 knh uppdat/alla män + kvinnor knh	2003	1	24	Dag 3	Dagssumma				176	25	76	3050	12.749	229.5	72.9	363.1	20.5	0	20	48.6	856		0.306024	0.484171	0.21157	0.0128638	0	0.0146286		46.6	29.1096	74.5994	7562.59	6635.18	7562.59	1.6858	0	0
m19må	kostvane vt-03 knh uppdat/alla män + kvinnor knh	2003	1	24	Dag 1	Dagssumma				176	25	76	2635	11.0143	159.4	43.1	396.4	18.2	0	68	23	373		0.246026	0.611823	0.144785	0.0132192	0	0.0158521		48.6	30.359	77.8011	7562.59	6635.18	7562.59	1.45642	0	0
m19to	kostvane vt-03 knh uppdat/alla män + kvinnor knh	2003	1	24	Dag 2	Dagssumma				176	25	76	2683	11.2149	169.2	44.4	395.4	16.9	0	77	35.4	354		0.256479	0.599361	0.146483	0.0120553	0	0.014379		47.6	29.7343	76.2002	7562.59	6635.18	7562.59	1.48295	0	0
m20lö	kostvane vt-03 knh uppdat/alla män + kvinnor knh	2003	1	25	Dag 3	Dagssumma				176	22	66	1778	7.43204	73.7	89.8	169.8	11.1	0	79	10.2	1410		0.168581	0.388399	0.447064	0.0119483	0	0.0159929		51.6	32.233	82.6036	7073.79	6302.95	7073.79	1.05064	0	0
m20må	kostvane vt-03 knh uppdat/alla män + kvinnor knh	2003	1	25	Dag 1	Dagssumma				176	22	66	1586	6.62948	81.3	47.2	208	10.6	0	97	12.6	1435		0.208478	0.533375	0.263429	0.0127914	0	0.0180738		49.6	30.9836	79.4019	7073.79	6302.95	7073.79	0.937189	0	0
m20to	kostvane vt-03 knh uppdat/alla män + kvinnor knh	2003	1	25	Dag 2	Dagssumma				176	22	66	1825	7.6285	98	52.2	239.1	20.5	0	25	33.5	1393		0.218392	0.532831	0.253182	0.0214983	0	0.0259029		50.6	31.6083	81.0028	7073.79	6302.95	7073.79	1.07842	0	0
m21fre	kostvane vt-03 knh uppdat/alla män + kvinnor knh	2003	1	26	Dag 3	Dagssumma				176	23	88	2439	10.195	85.1	57	391.5	34.7	0	106	22.8	1026		0.141903	0.652819	0.206866	0.027229	0	0.028816		54.6	34.107	87.4061	8282.05	7135.21	8282.05	1.23098	0	0
m21må	kostvane vt-03 knh uppdat/alla män + kvinnor knh	2003	1	26	Dag 2	Dagssumma				176	23	88	1564	6.53752	67.2	44.3	220.1	16.3	0	41	8.4	1345		0.174745	0.572342	0.250722	0.0199464	0	0.017756		53.6	33.4823	85.8053	8282.05	7135.21	8282.05	0.78936	0	0
m21ti	kostvane vt-03 knh uppdat/alla män + kvinnor knh	2003	1	26	Dag 1	Dagssumma				176	23	88	1843	7.70374	64.1	41	300.8	17	0	12	12.5	883		0.141451	0.663781	0.196917	0.0176538	0	0.0198034		52.6	32.8576	84.2044	8282.05	7135.21	8282.05	0.930173	0	0
m22lö	kostvane vt-03 knh uppdat/alla män + kvinnor knh	2003	1	27	Dag 3	Dagssumma				176	19	93	3884	16.2351	131.4	47.3	326.7	15.6	0	1	13.7	1553		0.137591	0.342092	0.107797	0.00768704	0	-0.404833		57.6	35.981	92.2087	8656.96	7400.87	8656.96	1.87538	0	0
m22må	kostvane vt-03 knh uppdat/alla män + kvinnor knh	2003	1	27	Dag 1	Dagssumma				176	19	93	2503	10.4625	200.3	37.4	335.5	23.2	0	14	9.7	2237		0.325456	0.545135	0.132262	0.0177395	0	0.0205935		55.6	34.7317	89.007	8656.96	7400.87	8656.96	1.20857	0	0
m22ti	kostvane vt-03 knh uppdat/alla män + kvinnor knh	2003	1	27	Dag 2	Dagssumma				176	19	93	2137	8.93266	157.9	34	293.3	30.8	0	58	14.8	570		0.300504	0.558188	0.140832	0.0275842	0	0.0271073		56.6	35.3563	90.6078	8656.96	7400.87	8656.96	1.03185	0	0
m23fr	kostvane vt-03 knh uppdat/alla män + kvinnor knh	2003	1	28	Dag 3	Dagssumma				176	24	68	3020	12.6236	116.3	90.7	431	15.2	0	33	22.1	1605		0.156619	0.580421	0.265843	0.00963275	0	0.0125162		59.6	37.2303	95.4104	7138.33	6344.06	7138.33	1.76843	0	0
m23lö	kostvane vt-03 knh uppdat/alla män + kvinnor knh	2003	1	28	Dag 3	Dagssumma				176	24	68	2886	12.0635	126.7	118.7	265.3	20.4	0	88	19.8	1284		0.178547	0.373864	0.364066	0.0135284	0	-0.0699947		60.6	37.855	97.0112	7138.33	6344.06	7138.33	1.68996	0	0
m23to	kostvane vt-03 knh uppdat/alla män + kvinnor knh	2003	1	28	Dag 1	Dagssumma				176	24	68	2930	12.2474	124.3	98.7	357.5	19.9	0	13	16.8	1276		0.172535	0.496228	0.298178	0.0129987	0	-0.0200614		58.6	36.6057	93.8095	7138.33	6344.06	7138.33	1.71572	0	0
m24fr	kostvane vt-03 knh uppdat/alla män + kvinnor knh	2003	1	29	Dag 3	Dagssumma				176	22	75	3763	15.7293	160.1	122	499.9	24.9	0	19	24.7	1929		0.173033	0.540283	0.28698	0.0126642	0	0.0129605		62.6	39.1043	100.213	7577.78	6650.82	7577.78	2.07572	0	0
m24lö	kostvane vt-03 knh uppdat/alla män + kvinnor knh	2003	1	29	Dag 3	Dagssumma				176	22	75	2491	10.4124	114.5	103.2	271.5	22.9	0	114	11.7	2098		0.186941	0.44327	0.366717	0.0175944	0	0.0145231		63.6	39.729	101.814	7577.78	6650.82	7577.78	1.37407	0	0
m24to	kostvane vt-03 knh uppdat/alla män + kvinnor knh	2003	1	29	Dag 1	Dagssumma				176	22	75	3399	14.2078	208.1	76.6	459.7	27.6	0	57	18.4	2271		0.248997	0.550042	0.199482	0.0155407	0	0.0140613		61.6	38.4797	98.6121	7577.78	6650.82	7577.78	1.87493	0	0
m25lö	kostvane vt-03 knh uppdat/alla män + kvinnor knh	2003	1	30	Dag 3	Dagssumma				176	20	68	1353	5.65554	61.9	36.8	191.4	11	0	33	8.3	603		0.186065	0.57533	0.240755	0.01556	0	0.0177101		63.6	39.729	101.814	7233.25	6416.45	7233.25	0.781881	0	0
m25må	kostvane vt-03 knh uppdat/alla män + kvinnor knh	2003	1	30	Dag 1	Dagssumma				176	20	68	1880	7.8584	110.8	48.2	248.5	6.2	0	128	11.7	1381		0.239693	0.537578	0.226942	0.00631172	0	0.0105238		63.6	39.729	101.814	7233.25	6416.45	7233.25	1.08643	0	0
m25ti	kostvane vt-03 knh uppdat/alla män + kvinnor knh	2003	1	30	Dag 2	Dagssumma				176	20	68	1809	7.56162	70.2	40.8	287.3	10.3	0	317	13.1	984		0.157823	0.645907	0.19964	0.0108971	0	0.0142668		63.6	39.729	101.814	7233.25	6416.45	7233.25	1.0454	0	0
m26må	kostvane vt-03 knh uppdat/alla män + kvinnor knh	2003	1	31	Dag 2	Dagssumma				176	21	68	1862	7.78316	95.1	44.4	267.3	17.4	0	57	12.3	1376		0.207718	0.583837	0.211071	0.0178848	0	0.0205109		63.6	39.729	101.814	7209.52	6398.36	7209.52	1.07957	0	0
m26on	kostvane vt-03 knh uppdat/alla män + kvinnor knh	2003	1	31	Dag 2	Dagssumma				176	21	68	2320	9.6976	104.9	75.3	302.9	17.4	0	41	18.4	1489		0.183891	0.530987	0.287298	0.0143541	0	0.0165299		63.6	39.729	101.814	7209.52	6398.36	7209.52	1.34511	0	0
m26ti	kostvane vt-03 knh uppdat/alla män + kvinnor knh	2003	1	31	Dag 1	Dagssumma				176	21	68	1947	8.13846	85.9	48.3	289.9	20.4	0	77	8.8	1521		0.179432	0.605557	0.219587	0.0200529	0	0.0246287		63.6	39.729	101.814	7209.52	6398.36	7209.52	1.12885	0	0
m27fre	kostvane vt-03 knh uppdat/alla män + kvinnor knh	2003	1	32	Dag 3	Dagssumma				176	20	78	2366	9.88988	82.9	64	360.6	17.5	0	210	17.6	1067		0.142499	0.619846	0.239437	0.0141559	0	0.0159375		63.6	39.729	101.814	7793.24	6802.98	7793.24	1.26903	0	0
m27må	kostvane vt-03 knh uppdat/alla män + kvinnor knh	2003	1	32	Dag 1	Dagssumma				176	20	78	2373	9.91914	82.9	83.4	320.3	13.9	0	42	12.8	968		0.142079	0.548949	0.311096	0.0112106	0	0.0133338		63.6	39.729	101.814	7793.24	6802.98	7793.24	1.27279	0	0
m27ti	kostvane vt-03 knh uppdat/alla män + kvinnor knh	2003	1	32	Dag 3	Dagssumma				176	20	78	3256	13.6101	148.6	144.5	338.5	20	0	16	12	1756		0.185612	0.422812	0.392834	0.011756	0	0.0130139		63.6	39.729	101.814	7793.24	6802.98	7793.24	1.7464	0	0
m28lö	kostvane vt-03 knh uppdat/alla män + kvinnor knh	2003	1	33	Dag 3	Dagssumma				176	20	90	2270	9.4886	81.9	55.3	358	16.4	0	83	11.7	1165		0.146734	0.641401	0.215638	0.0138271	0	0.0176001		63.6	39.729	101.814	8465.24	7266.81	8465.24	1.12089	0	0
m28må	kostvane vt-03 knh uppdat/alla män + kvinnor knh	2003	1	33	Dag 1	Dagssumma				176	20	90	1919	8.02142	69.2	71.2	249.7	15	0	110	20.3	729		0.146657	0.529196	0.328421	0.0149599	0	0.0192335		63.6	39.729	101.814	8465.24	7266.81	8465.24	0.947572	0	0
m28ti	kostvane vt-03 knh uppdat/alla män + kvinnor knh	2003	1	33	Dag 2	Dagssumma				176	20	90	1820	7.6076	84.5	39.2	279.6	18.7	0	28	18.1	1255		0.188824	0.624796	0.190651	0.0196645	0	0.0239366		63.6	39.729	101.814	8465.24	7266.81	8465.24	0.898687	0	0
m29lö	kostvane vt-03 knh uppdat/alla män + kvinnor knh	2003	1	34	Dag 3	Dagssumma				176	20	68	2565	10.7217	88.4	98.2	331.3	31.4	0	53	9.6	1436		0.140164	0.525299	0.338883	0.0234291	0	0.0277754		63.6	39.729	101.814	7233.25	6416.45	7233.25	1.48228	0	0
m29on	kostvane vt-03 knh uppdat/alla män + kvinnor knh	2003	1	34	Dag 1	Dagssumma				176	20	68	1747	7.30246	65.2	59.8	235.3	13.8	0	92	16.2	772		0.151784	0.547774	0.302994	0.0151182	0	0.0176708		63.6	39.729	101.814	7233.25	6416.45	7233.25	1.00957	0	0
m29ti	kostvane vt-03 knh uppdat/alla män + kvinnor knh	2003	1	34	Dag 2	Dagssumma				176	20	68	1389	5.80602	59	29.4	219.9	12.3	0	60	7.6	627		0.172752	0.643866	0.187357	0.0169479	0	0.0209231		63.6	39.729	101.814	7233.25	6416.45	7233.25	0.802685	0	0
m30lö	kostvane vt-03 knh uppdat/alla män + kvinnor knh	2003	1	35	Dag 3	Dagssumma				180	20	87	2404	10.0487	175.7	46.3	311.9	22.4	0	17	17.4	1904		0.297242	0.527659	0.170479	0.0178331	0	0.0132136		63.6	39.729	101.814	8377.48	7202.65	8377.48	1.19949	0	0
m30må	kostvane vt-03 knh uppdat/alla män + kvinnor knh	2003	1	35	Dag 1	Dagssumma				180	20	87	1971	8.23878	166.1	38.7	239.3	19.7	0	100	11	3021		0.342733	0.493775	0.1738	0.019129	0	0.0294364		63.6	39.729	101.814	8377.48	7202.65	8377.48	0.983444	0	0
m30ti	kostvane vt-03 knh uppdat/alla män + kvinnor knh	2003	1	35	Dag 2	Dagssumma				180	20	87	1954	8.16772	112.3	46	272.6	17.1	0	39	18.4	2366		0.233737	0.56738	0.208381	0.0167489	0	0.0262472		63.6	39.729	101.814	8377.48	7202.65	8377.48	0.974962	0	0
m31lö	kostvane vt-03 knh uppdat/alla män + kvinnor knh	2003	1	36	Dag 3	Dagssumma				176	22	73	3407	14.2413	132.8	72	401.1	43.2	0	72	25	1694		0.158525	0.478799	0.187062	0.0242675	0	-0.151346		63.6	39.729	101.814	7465.79	6573.52	7465.79	1.90754	0	0
m31må	kostvane vt-03 knh uppdat/alla män + kvinnor knh	2003	1	36	Dag 1	Dagssumma				176	22	73	2517	10.5211	113.6	60	359.1	49.1	0	164	22.8	1429		0.183556	0.580236	0.211005	0.0373346	0	0.0121319		63.6	39.729	101.814	7465.79	6573.52	7465.79	1.40924	0	0
m31to	kostvane vt-03 knh uppdat/alla män + kvinnor knh	2003	1	36	Dag 2	Dagssumma				176	22	73	2850	11.913	133	116.7	314.7	47.6	0	124	16	2011		0.189793	0.449081	0.362453	0.0319651	0	0.0332914		63.6	39.729	101.814	7465.79	6573.52	7465.79	1.59568	0	0
m32fre	kostvane vt-03 knh uppdat/alla män + kvinnor knh	2003	1	37	Dag 3	Dagssumma				176	28	78	2651	11.0812	105.7	116.2	294.9	10.5	0	0	11.5	1399		0.162158	0.452416	0.387991	0.00758042	0	0.0101451		63.6	39.729	101.814	7603.4	6658.18	7603.4	1.4574	0	0
m32lö	kostvane vt-03 knh uppdat/alla män + kvinnor knh	2003	1	37	Dag 3	Dagssumma				176	28	78	3174	13.2673	134	101.5	327.7	16.9	0	112	12.8	1227		0.1717	0.419896	0.283064	0.0101905	0	-0.115149		63.6	39.729	101.814	7603.4	6658.18	7603.4	1.74492	0	0
m32to	kostvane vt-03 knh uppdat/alla män + kvinnor knh	2003	1	37	Dag 1	Dagssumma				176	28	78	2626	10.9767	102.4	110.4	303.8	15.9	0	61	8.7	1684		0.158591	0.470507	0.372134	0.0115882	0	0.0128199		63.6	39.729	101.814	7603.4	6658.18	7603.4	1.44365	0	0
m33må	kostvane vt-03 knh uppdat/alla män + kvinnor knh	2003	1	38	Dag 1	Dagssumma				185	23	85	2915	12.1847	75.6	129.7	359.8	16.2	0	347	8	835		0.105477	0.50199	0.393846	0.0106363	0	0.0119494		63.6	39.729	101.814	8294.59	7135.8	8294.59	1.46899	0	0
m33sö	kostvane vt-03 knh uppdat/alla män + kvinnor knh	2003	1	38	Dag 3	Dagssumma				185	23	85	3902	16.3104	91.2	181	475.1	41.2	0	75	24.8	640		0.0950561	0.495188	0.410598	0.020208	0	0.0210504		63.6	39.729	101.814	8294.59	7135.8	8294.59	1.96639	0	0
m33to	kostvane vt-03 knh uppdat/alla män + kvinnor knh	2003	1	38	Dag 2	Dagssumma				185	23	85	3452	14.4294	79	110.4	530.1	27	0	294	15.9	833		0.0930741	0.624539	0.283089	0.0149695	0	0.0156722		63.6	39.729	101.814	8294.59	7135.8	8294.59	1.73961	0	0
m34on	kostvane vt-03 knh uppdat/alla män + kvinnor knh	2003	1	39	Dag 1	Dagssumma				176	24	68	1960	8.1928	87.9	46.3	295.2	26.8	0	153	12.4	1282		0.182392	0.612538	0.209098	0.0261693	0	0.0301972		63.6	39.729	101.814	7138.33	6344.06	7138.33	1.14772	0	0
m34sö	kostvane vt-03 knh uppdat/alla män + kvinnor knh	2003	1	39	Dag 3	Dagssumma				176	24	68	2484	10.3831	91.1	76	357.5	30	0	139	9.8	1746		0.149156	0.585325	0.270824	0.0231144	0	0.0284192		63.6	39.729	101.814	7138.33	6344.06	7138.33	1.45456	0	0
m34to	kostvane vt-03 knh uppdat/alla män + kvinnor knh	2003	1	39	Dag 2	Dagssumma				176	24	68	2474	10.3413	94.3	48.5	410.1	29.5	0	177	12.9	1351		0.155019	0.67416	0.173527	0.0228211	0	0.0255267		63.6	39.729	101.814	7138.33	6344.06	7138.33	1.4487	0	0
m35lö	kostvane vt-03 knh uppdat/alla män + kvinnor knh	2003	1	40	Dag 3	Dagssumma				176	25	87	3765	15.7377	104.5	126.1	496.9	37.8	0	209	32.8	1784		0.112882	0.536756	0.296466	0.019215	0	-0.0346811		63.6	39.729	101.814	8178.59	7060.35	8178.59	1.92426	0	0
m35må	kostvane vt-03 knh uppdat/alla män + kvinnor knh	2003	1	40	Dag 1	Dagssumma				176	25	87	2637	11.0227	129.3	83.1	340.1	21.6	0	114	21.7	766		0.199416	0.524529	0.278944	0.0156768	0	0.0185654		63.6	39.729	101.814	8178.59	7060.35	8178.59	1.34775	0	0
m35ti	kostvane vt-03 knh uppdat/alla män + kvinnor knh	2003	1	40	Dag 2	Dagssumma				176	25	87	2302	9.62236	72.4	46	394.7	23.1	0	390	21.3	635		0.12791	0.697324	0.17688	0.0192053	0	0.0213191		63.6	39.729	101.814	8178.59	7060.35	8178.59	1.17653	0	0

## Sheet: 2003 kv
Idorig	Fil-Blad	År	Man?	Identitet		Måltid	kod	livsmedel	gram	Längd [cm]	Ålder [y]	Vikt [kg]	kcal	Energi (MJ)	Prot (g)	Fett (g)	KH (g)	Fib (g)	Alk (g)	VitC (mg)	Fe (mg)	Ca (mg)		E% Prot	E% Carb	E% Fett	E% Fiber	E% Alko	Avvikelse		PAL	EI_Min	EI_max	BMR_man	BMR_kvinna	BMR	EIpBMR	Include?	Include*Kvinna?
MEDEL										175.4	30.4	62.3071	1998.31	8.35295	84.9771	60.4186	264.157	21.7657	1.89143	144.857	12.0771	1051.73	#DIV/0!	0.179813	0.516029	0.280698	0.024751	0.0168309
STD										2.14742	11.4809	6.74446	696.086	2.90964	31.5142	27.6197	106.581	11.4562	8.02424	108.64	5.11606	426.038	#DIV/0!	0.0440134	0.0979721	0.0742965	0.0142326	0.0430758
MEDIAN										176	24	62	1805.5	7.54699	76.85	53.4	234	19.7	0	137	11.1	982	#NUM!	0.183013	0.513517	0.259499	0.0198397	0
IQR										0	12	13.5	558.75	2.33557	32.6	29.25	110.15	8.975	0	155.5	6.525	626	#NUM!	0.0695611	0.134929	0.126188	0.0192109	0
k75fr	kostvane vt-03 knh uppdat/alla män + kvinnor knh	2003	0	1	Dag 3	Dagssumma				176	58	70	2305	9.6349	126.3	100.2	224.4	17.6	0	61	9.8	1179		0.222846	0.395936	0.384789	0.0146135	0	0.0181839		1.6	0.999472	2.56135	6443.51	5805.98	5805.98	1.65948	1	1
k75lö	kostvane vt-03 knh uppdat/alla män + kvinnor knh	2003	0	1	Dag 3	Dagssumma				176	58	70	2165	9.0497	141.2	89.3	188.2	24.7	5.9	148	10.4	622		0.265246	0.353537	0.365106	0.021835	0.0189067	0.0246307		1.6	0.999472	2.56135	6443.51	5805.98	5805.98	1.55869	1	1
k75må	kostvane vt-03 knh uppdat/alla män + kvinnor knh	2003	0	1	Dag 1	Dagssumma				176	58	70	1586	6.62948	91	46.4	199	25.2	0	78	10.8	1083		0.233352	0.510296	0.258965	0.0304096	0	0.0330222		1.6	0.999472	2.56135	6443.51	5805.98	5805.98	1.14184	1	1
k75on	kostvane vt-03 knh uppdat/alla män + kvinnor knh	2003	0	1	Dag 2	Dagssumma				176	58	70	1811	7.56998	94.3	55.6	230.1	21.2	0	213	10.9	954		0.211771	0.516738	0.271758	0.0224043	0	0.0226711		1.6	0.999472	2.56135	6443.51	5805.98	5805.98	1.30382	1	1
k75sö	kostvane vt-03 knh uppdat/alla män + kvinnor knh	2003	0	1	Dag 3	Dagssumma				176	58	70	2470	10.3246	127.5	111.8	178.2	23.9	34.4	152	13.6	848		0.209935	0.293416	0.400655	0.0185189	0.0966236	0.0191484		1.6	0.999472	2.56135	6443.51	5805.98	5805.98	1.77827	1	1
k75ti	kostvane vt-03 knh uppdat/alla män + kvinnor knh	2003	0	1	Dag 2	Dagssumma				176	58	70	1590	6.6462	99.2	51	180.9	19.8	0	115	7.8	875		0.253739	0.462716	0.283922	0.0238332	0	0.0242093		1.6	0.999472	2.56135	6443.51	5805.98	5805.98	1.14472	1	1
k75to	kostvane vt-03 knh uppdat/alla män + kvinnor knh	2003	0	1	Dag 2	Dagssumma				176	58	70	1685	7.0433	76.5	49.5	231	30.6	0	193	12.5	948		0.184644	0.557551	0.260034	0.0347564	0	0.0369855		1.6	0.999472	2.56135	6443.51	5805.98	5805.98	1.21311	1	1
k76fre	kostvane vt-03 knh uppdat/alla män + kvinnor knh	2003	0	2	Dag 3	Dagssumma				176	33	70	1912	7.99216	57.1	55.2	228.6	31.5	38.4	258	17.9	597		0.121457	0.486252	0.25555	0.0315309	0.139337	0.0341259		1.6	0.999472	2.56135	7036.76	6258.47	6258.47	1.27702	1	1
k76må	kostvane vt-03 knh uppdat/alla män + kvinnor knh	2003	0	2	Dag 1	Dagssumma				176	33	70	2022	8.45196	82.1	53	300.2	47.2	0	366	14.8	683		0.165133	0.603813	0.232017	0.044676	0	0.0456391		1.6	0.999472	2.56135	7036.76	6258.47	6258.47	1.35048	1	1
k76ti	kostvane vt-03 knh uppdat/alla män + kvinnor knh	2003	0	2	Dag 2	Dagssumma				176	33	70	2071	8.65678	73.7	28.7	297.7	12	44.5	279	13.1	464		0.14473	0.584617	0.122667	0.0110896	0.149074	0.0121777		1.6	0.999472	2.56135	7036.76	6258.47	6258.47	1.38321	1	1
k77lö	kostvane vt-03 knh uppdat/alla män + kvinnor knh	2003	0	3	Dag 3	Dagssumma				176	23	74	1800	7.524	55.8	85.4	202.3	7.2	0	21	8.1	1225		0.126077	0.457084	0.419963	0.0076555	0	0.0107788		1.6	0.999472	2.56135	7498.05	6594.07	6594.07	1.14102	1	1
k77ti	kostvane vt-03 knh uppdat/alla män + kvinnor knh	2003	0	3	Dag 2	Dagssumma				176	23	74	1673	6.99314	78.2	69.1	184.8	15.6	0	43	35.1	1326		0.190101	0.44924	0.365601	0.0178461	0	0.022788		1.6	0.999472	2.56135	7498.05	6594.07	6594.07	1.06052	1	1
k78lö	kostvane vt-03 knh uppdat/alla män + kvinnor knh	2003	0	4	Dag 3	Dagssumma				176	30	73	2771	11.5828	102.5	108.9	330.7	23.5	0	33	11.5	1406		0.150439	0.485367	0.34787	0.016231	0	-9.32419e-05		1.6	0.999472	2.56135	7275.95	6428.72	6428.72	1.80172	1	1
k78må	kostvane vt-03 knh uppdat/alla män + kvinnor knh	2003	0	4	Dag 1	Dagssumma				176	30	73	3163	13.2213	82.9	61.6	562.4	16.2	0	25	13.4	1382		0.106593	0.723134	0.172388	0.00980233	0	0.0119171		1.6	0.999472	2.56135	7275.95	6428.72	6428.72	2.0566	1	1
k78to	kostvane vt-03 knh uppdat/alla män + kvinnor knh	2003	0	4	Dag 2	Dagssumma				176	30	73	2544	10.6339	64.4	70.2	409.1	14.3	0	29	13	1202		0.102954	0.654011	0.244256	0.010758	0	0.0119786		1.6	0.999472	2.56135	7275.95	6428.72	6428.72	1.65413	1	1
k79lö	kostvane vt-03 knh uppdat/alla män + kvinnor knh	2003	0	5	Dag 3	Dagssumma				176	22	63	2063	8.62334	71.4	52.8	321.6	15.1	0	240	12.7	504		0.140758	0.634	0.226548	0.0140085	0	0.0153143		1.6	0.999472	2.56135	6905.79	6186.99	6186.99	1.39379	1	1
k79on	kostvane vt-03 knh uppdat/alla män + kvinnor knh	2003	0	5	Dag 1	Dagssumma				176	22	63	1731	7.23558	77.2	47.4	247	18.7	0	32	9.7	1350		0.181381	0.580327	0.242386	0.0206756	0	0.0247693		1.6	0.999472	2.56135	6905.79	6186.99	6186.99	1.16948	1	1
k79to	kostvane vt-03 knh uppdat/alla män + kvinnor knh	2003	0	5	Dag 2	Dagssumma				176	22	63	2856	11.9381	120.4	118	327.8	22.5	0	218	16.1	1573		0.171451	0.466792	0.36572	0.0150778	0	0.0190416		1.6	0.999472	2.56135	6905.79	6186.99	6186.99	1.92954	1	1
k80lö	kostvane vt-03 knh uppdat/alla män + kvinnor knh	2003	0	6	Dag 3	Dagssumma				176	35	50	2812	11.7542	96.9	92.5	309.6	25.8	0	157	17.3	1349		0.140146	0.447773	0.291174	0.0175597	0	-0.103347		1.6	0.999472	2.56135	5869.31	5449.22	5449.22	2.15704	1	1
k80må	kostvane vt-03 knh uppdat/alla män + kvinnor knh	2003	0	6	Dag 1	Dagssumma				176	35	50	1701	7.11018	92.3	43.5	231.7	31.7	0	185	14.9	877		0.220684	0.55398	0.226366	0.0356672	0	0.0366967		1.6	0.999472	2.56135	5869.31	5449.22	5449.22	1.30481	1	1
k80ti	kostvane vt-03 knh uppdat/alla män + kvinnor knh	2003	0	6	Dag 2	Dagssumma				176	35	50	1843	7.70374	89.7	51.9	251.2	18.3	0	186	12.1	693		0.197943	0.554328	0.249269	0.0190038	0	0.0205433		1.6	0.999472	2.56135	5869.31	5449.22	5449.22	1.41373	1	1
k81lö	kostvane vt-03 knh uppdat/alla män + kvinnor knh	2003	0	7	Dag 3	Dagssumma				176	48	65	3217	13.4471	162.4	113.7	330.7	58.4	0	210	19.2	1672		0.205309	0.418077	0.312849	0.0347437	0	-0.029022		1.6	0.999472	2.56135	6400.81	5793.71	5793.71	2.32097	1	1
k81må	kostvane vt-03 knh uppdat/alla män + kvinnor knh	2003	0	7	Dag 1	Dagssumma				176	48	65	1711	7.15198	67.2	49.1	246.8	55.3	0	93	17.5	571		0.159732	0.586635	0.254014	0.061857	0	0.0622373		1.6	0.999472	2.56135	6400.81	5793.71	5793.71	1.23444	1	1
k81to	kostvane vt-03 knh uppdat/alla män + kvinnor knh	2003	0	7	Dag 2	Dagssumma				176	48	65	1873	7.82914	96.3	38.7	280.5	58.2	0	140	19.7	866		0.209103	0.609071	0.182894	0.0594701	0	0.0605379		1.6	0.999472	2.56135	6400.81	5793.71	5793.71	1.35132	1	1
k77må	kostvane vt-03 knh uppdat/alla män + kvinnor knh	2003	0	3	Dag 1	Dagssumma				176	23	74	1445	6.0401	74.4	50.4	173.1	6.7	0	93	6.7	1153		0.209401	0.487194	0.308737	0.00887403	0	0.0142051		1.6	0.999472	2.56135	7498.05	6594.07	6594.07	0.91599	0	0
k82lö	kostvane vt-03 knh uppdat/alla män + kvinnor knh	2003	0	8	Dag 3	Dagssumma				176	24	60	1427	5.96486	57.9	36.3	215.3	19.5	0	170	6.7	1130		0.165016	0.61361	0.225169	0.0261532	0	0.0299487		1.6	0.999472	2.56135	6690.33	6034.84	6034.84	0.988404	0	0
k82må	kostvane vt-03 knh uppdat/alla män + kvinnor knh	2003	0	8	Dag 1	Dagssumma				176	24	60	1849	7.72882	71.9	67.9	236.2	20.3	0	165	8.9	1301		0.158148	0.519536	0.325056	0.0210123	0	0.0237527		2.6	1.62414	4.1622	6690.33	6034.84	6034.84	1.2807	0	0
k82ti	kostvane vt-03 knh uppdat/alla män + kvinnor knh	2003	0	8	Dag 2	Dagssumma				176	24	60	2089	8.73202	72.5	30.6	376.2	13.4	0	467	20.6	982		0.141147	0.732408	0.129661	0.0122767	0	0.0154924		3.6	2.24881	5.76304	6690.33	6034.84	6034.84	1.44694	0	0
k83må	kostvane vt-03 knh uppdat/alla män + kvinnor knh	2003	0	9	Dag 2	Dagssumma				172	23	63	1377	5.75586	78.4	49.9	153.5	6.8	0	12	6.5	1213		0.231555	0.453364	0.320769	0.00945124	0	0.0151394		6.6	4.12282	10.5656	6801.82	6117.1	6117.1	0.940947	0	0
k83on	kostvane vt-03 knh uppdat/alla män + kvinnor knh	2003	0	9	Dag 1	Dagssumma				172	23	63	1477	6.17386	72.5	61	158.9	16.6	0	13	11.5	723		0.199632	0.437538	0.365574	0.02151	0	0.0242539		4.6	2.87348	7.36389	6801.82	6117.1	6117.1	1.00928	0	0
k83sö	kostvane vt-03 knh uppdat/alla män + kvinnor knh	2003	0	9	Dag 3	Dagssumma				172	23	63	1873	7.82914	73.3	103.8	187.1	8.3	0	24	6.3	1349		0.159162	0.406264	0.490552	0.00848114	0	0.0644592		5.6	3.49815	8.96473	6801.82	6117.1	6117.1	1.27988	0	0
k84lö	kostvane vt-03 knh uppdat/alla män + kvinnor knh	2003	0	10	Dag 3	Dagssumma				176	22	68	1876	7.84168	83.1	67.1	232.8	16.8	0	29	13.5	746		0.180153	0.504688	0.316603	0.0171392	0	0.0185828		9.6	5.99683	15.3681	7185.79	6380.26	6380.26	1.22905	0	0
k84må	kostvane vt-03 knh uppdat/alla män + kvinnor knh	2003	0	10	Dag 1	Dagssumma				176	22	68	1451	6.06518	74.9	63.4	144.9	14.4	0	56	4	1680		0.209936	0.406138	0.386765	0.0189937	0	0.0218328		7.6	4.74749	12.1664	7185.79	6380.26	6380.26	0.950617	0	0
k84on	kostvane vt-03 knh uppdat/alla män + kvinnor knh	2003	0	10	Dag 2	Dagssumma				176	22	68	1647	6.88446	74.7	67.4	184.6	15.2	0	20	7.1	828		0.184459	0.455838	0.362236	0.017663	0	0.0201962		8.6	5.37216	13.7673	7185.79	6380.26	6380.26	1.07903	0	0
k85må	kostvane vt-03 knh uppdat/alla män + kvinnor knh	2003	0	11	Dag 1	Dagssumma				176	21	58	1597	6.67546	102.6	24.7	235.3	19.2	0	73	10.1	1222		0.261285	0.599225	0.136904	0.0230097	0	0.0204241		11.6	7.24617	18.5698	6649.52	6011.83	6011.83	1.11039	0	0
k85sö	kostvane vt-03 knh uppdat/alla män + kvinnor knh	2003	0	11	Dag 3	Dagssumma				176	21	58	1773	7.41114	129.5	33.2	235.2	13.4	0	205	9.3	1436		0.297053	0.539512	0.16575	0.0144647	0	0.0167801		10.6	6.6215	16.969	6649.52	6011.83	6011.83	1.23276	0	0
k85ti	kostvane vt-03 knh uppdat/alla män + kvinnor knh	2003	0	11	Dag 2	Dagssumma				176	21	58	1751	7.31918	80.9	23.5	298.5	24	0	337	13.3	868		0.187904	0.693315	0.118797	0.0262324	0	0.0262488		12.6	7.87084	20.1706	6649.52	6011.83	6011.83	1.21746	0	0
k86lö	kostvane vt-03 knh uppdat/alla män + kvinnor knh	2003	0	12	Dag 3	Dagssumma				176	25	60	3926	16.4107	81.4	131.2	397	16.5	0	67	22.2	1469		0.0843231	0.411257	0.295807	0.00804354	0	-0.200569		15.6	9.74485	24.9732	6666.6	6016.74	6016.74	2.7275	0	0
k86må	kostvane vt-03 knh uppdat/alla män + kvinnor knh	2003	0	12	Dag 1	Dagssumma				176	25	60	1539	6.43302	61.3	56.9	193.9	16.3	0	111	9.7	600		0.161992	0.512403	0.327265	0.0202704	0	0.0219306		13.6	8.49551	21.7715	6666.6	6016.74	6016.74	1.06919	0	0
k86ti	kostvane vt-03 knh uppdat/alla män + kvinnor knh	2003	0	12	Dag 2	Dagssumma				176	25	60	1521	6.35778	62	53.8	196	21.7	0	175	7.5	1384		0.165781	0.524082	0.313097	0.0273051	0	0.0302653		14.6	9.12018	23.3723	6666.6	6016.74	6016.74	1.05668	0	0
k87lö	kostvane vt-03 knh uppdat/alla män + kvinnor knh	2003	0	13	Dag 3	Dagssumma				176	24	62	3288	13.7438	109.9	91.8	308.4	24.3	0	18	15.4	2820		0.135937	0.381465	0.247136	0.0141445	0	-0.221317		18.6	11.6189	29.7757	6802.33	6112.14	6112.14	2.24861	0	0
k87må	kostvane vt-03 knh uppdat/alla män + kvinnor knh	2003	0	13	Dag 1	Dagssumma				176	24	62	1138	4.75684	75.7	31.2	137	14.1	0	53	5.2	934		0.270537	0.489611	0.242682	0.0237132	0	0.0265428		16.6	10.3695	26.574	6802.33	6112.14	6112.14	0.778261	0	0
k87to	kostvane vt-03 knh uppdat/alla män + kvinnor knh	2003	0	13	Dag 2	Dagssumma				176	24	62	1654	6.91372	84.7	41.4	232.3	21.5	0	51	10.1	1344		0.208267	0.571198	0.221559	0.0248781	0	0.0259021		17.6	10.9942	28.1749	6802.33	6112.14	6112.14	1.13115	0	0
k88lö	kostvane vt-03 knh uppdat/alla män + kvinnor knh	2003	0	14	Dag 3	Dagssumma				176	23	58	2139	8.94102	69.7	75.6	254.1	21.5	0	183	12.3			0.132524	0.483133	0.31285	0.0192372	0	-0.0522558		21.6	13.4929	34.5783	6602.06	5975.63	5975.63	1.49625	0	0
k88må	kostvane vt-03 knh uppdat/alla män + kvinnor knh	2003	0	14	Dag 1	Dagssumma				176	23	58	2126	8.88668	58.7	65.7	321.7	24.1	0	280	8.9			0.112292	0.615404	0.273544	0.0216954	0	0.0229354		19.6	12.2435	31.3766	6602.06	5975.63	5975.63	1.48715	0	0
k88to	kostvane vt-03 knh uppdat/alla män + kvinnor knh	2003	0	14	Dag 2	Dagssumma				176	23	58	1264	5.28352	30.2	32.1	211.3	22.9	0	22	6.2			0.0971701	0.679869	0.224793	0.0346739	0	0.036506		20.6	12.8682	32.9774	6602.06	5975.63	5975.63	0.884178	0	0
k89må	kostvane vt-03 knh uppdat/alla män + kvinnor knh	2003	0	15	Dag 1	Dagssumma				176	21	59	1816	7.59088	72.5	39	289.3	23.5	0	164	8.7	917		0.162366	0.647896	0.190097	0.0247666	0	0.0251249		22.6	14.1175	36.1791	6705.52	6050.48	6050.48	1.25459	0	0
k89on	kostvane vt-03 knh uppdat/alla män + kvinnor knh	2003	0	15	Dag 2	Dagssumma				176	21	59	1403	5.86454	60.5	22.7	235.3	19.6	0	28	7.4	643		0.175376	0.682082	0.143217	0.026737	0	0.0274122		23.6	14.7422	37.7799	6705.52	6050.48	6050.48	0.969268	0	0
k89sö	kostvane vt-03 knh uppdat/alla män + kvinnor knh	2003	0	15	Dag 3	Dagssumma				176	21	59	1952	8.15936	84.1	41.1	306.3	24.3	0	164	17.1	1458		0.175222	0.638175	0.186375	0.0238254	0	0.0235974		24.6	15.3669	39.3808	6705.52	6050.48	6050.48	1.34855	0	0
k90må	kostvane vt-03 knh uppdat/alla män + kvinnor knh	2003	0	16	Dag 1	Dagssumma				176	24	53	1791	7.48638	53	57.4	263.3	21.4	0	119	9	1033		0.120352	0.597899	0.283689	0.0228682	0	0.0248077		26.6	16.6162	42.5825	6298.34	5764.27	5764.27	1.29876	0	0
k90on	kostvane vt-03 knh uppdat/alla män + kvinnor knh	2003	0	16	Dag 2	Dagssumma				176	24	53	1643	6.86774	47.1	47.4	255.4	5	0	0	5.7	1339		0.116589	0.632202	0.255368	0.00582433	0	0.00998291		27.6	17.2409	44.1833	6298.34	5764.27	5764.27	1.19143	0	0
k90sö	kostvane vt-03 knh uppdat/alla män + kvinnor knh	2003	0	16	Dag 3	Dagssumma				176	24	53	1757	7.34426	55.7	74.9	214.3	14.6	0	83	7.4	321		0.128931	0.496047	0.377342	0.0159036	0	0.0182238		25.6	15.9916	40.9816	6298.34	5764.27	5764.27	1.2741	0	0
k91lö	kostvane vt-03 knh uppdat/alla män + kvinnor knh	2003	0	17	Dag 3	Dagssumma				166	24	64	1366	5.70988	78.1	32.4	188.2	18	0	307	15	581		0.232527	0.560327	0.209952	0.0252194	0	0.0280251		30.6	19.1149	48.9859	6713.73	6059.95	6059.95	0.942232	0	0
k91må	kostvane vt-03 knh uppdat/alla män + kvinnor knh	2003	0	17	Dag 1	Dagssumma				166	24	64	2907	12.1513	71.9	80.2	469.4	28	0	362	12.9	1964		0.10059	0.656706	0.244205	0.0184343	0	0.0199354		28.6	17.8656	45.7842	6713.73	6059.95	6059.95	2.00517	0	0
k91ti	kostvane vt-03 knh uppdat/alla män + kvinnor knh	2003	0	17	Dag 2	Dagssumma				166	24	64	2142	8.95356	64.4	65.7	320.2	31.5	0	387	11.1	1401		0.122275	0.607959	0.271501	0.0281452	0	0.0298809		29.6	18.4902	47.385	6713.73	6059.95	6059.95	1.4775	0	0
k92lö	kostvane vt-03 knh uppdat/alla män + kvinnor knh	2003	0	18	Dag 3	Dagssumma				176	38	56.5	2217	9.26706	107.1	49.6	300.4	19.8	0	18	19.1	964		0.19647	0.55107	0.198035	0.0170928	0	-0.0373322		32.6	20.3642	52.1875	6162.12	5646.16	5646.16	1.6413	0	0
k92sö	kostvane vt-03 knh uppdat/alla män + kvinnor knh	2003	0	18	Dag 3	Dagssumma				176	38	56.5	1346	5.62628	40.5	43.2	196.9	22.8	0	153	11.1	634		0.122372	0.59494	0.284095	0.0324193	0	0.033827		33.6	20.9889	53.7884	6162.12	5646.16	5646.16	0.996479	0	0
k92to	kostvane vt-03 knh uppdat/alla män + kvinnor knh	2003	0	18	Dag 1	Dagssumma				176	38	56.5	2165	9.0497	62.2	60.5	339.4	40.3	0	50	16.4	869		0.116844	0.637568	0.247356	0.0356255	0	0.0373935		31.6	19.7396	50.5867	6162.12	5646.16	5646.16	1.60281	0	0
k93fre	kostvane vt-03 knh uppdat/alla män + kvinnor knh	2003	0	19	Dag 3	Dagssumma				176	24	53	3321	13.8818	138	71.7	523.4	41.7	0	252	14.2	1459		0.168999	0.64097	0.191107	0.0240315	0	0.0251063		34.6	21.6136	55.3892	6298.34	5764.27	5764.27	2.40825	0	0
k93lö	kostvane vt-03 knh uppdat/alla män + kvinnor knh	2003	0	19	Dag 3	Dagssumma				176	24	53	5356	22.3881	181.6	152.6	804.3	51	0	285	20.4	1382		0.137895	0.610731	0.252197	0.018224	0	0.0190467		35.6	22.2383	56.9901	6298.34	5764.27	5764.27	3.88394	0	0
k93må	kostvane vt-03 knh uppdat/alla män + kvinnor knh	2003	0	19	Dag 1	Dagssumma				176	24	53	1433	5.98994	60.1	35.2	215.3	21.1	0	145	5.8	1220		0.170569	0.611041	0.217431	0.0281806	0	0.0272223		36.6	22.8629	58.5909	6298.34	5764.27	5764.27	1.03915	0	0
k94lö	kostvane vt-03 knh uppdat/alla män + kvinnor knh	2003	0	20	Dag 3	Dagssumma				176	41	70	1439	6.01502	58.8	58.2	152.8	18.1	9.2	152	8.8	829		0.166184	0.431852	0.358004	0.0240731	0.0443556	0.0244687		39.6	24.7369	63.3935	6846.92	6113.67	6113.67	0.983864	0	0
k94on	kostvane vt-03 knh uppdat/alla män + kvinnor knh	2003	0	20	Dag 1	Dagssumma				176	41	70	1312	5.48416	52.9	29.7	205.5	17.2	0	133	13.7	363		0.163981	0.637016	0.200377	0.0250904	0	0.0264653		37.6	23.4876	60.1918	6846.92	6113.67	6113.67	0.897032	0	0
k94to	kostvane vt-03 knh uppdat/alla män + kvinnor knh	2003	0	20	Dag 2	Dagssumma				176	41	70	1256	5.25008	51.2	22.8	208.4	18.4	0	134	10	305		0.165788	0.674809	0.160683	0.0280377	0	0.0293176		38.6	24.1123	61.7926	6846.92	6113.67	6113.67	0.858744	0	0
k95on	kostvane vt-03 knh uppdat/alla män + kvinnor knh	2003	0	21	Dag 2	Dagssumma				176	23	56	1950	8.151	175.8	67.6	157.6	7.1	0	131	8.3	444		0.366654	0.328696	0.306858	0.00696847	0	0.00917679		41.6	25.9863	66.5952	6490.06	5898.33	5898.33	1.38192	0	0
k95ti	kostvane vt-03 knh uppdat/alla män + kvinnor knh	2003	0	21	Dag 1	Dagssumma				176	23	56	1705	7.1269	114.3	45.7	206.7	12.5	0	364	8.3	1098		0.272643	0.493047	0.237256	0.0140313	0	0.0169779		40.6	25.3616	64.9943	6490.06	5898.33	5898.33	1.20829	0	0
k95to	kostvane vt-03 knh uppdat/alla män + kvinnor knh	2003	0	21	Dag 2	Dagssumma				176	23	56	1881	7.86258	181.6	45.5	182.4	18.7	0	183	9.7	864		0.392645	0.394374	0.214115	0.0190268	0	0.0201613		42.6	26.6109	68.196	6490.06	5898.33	5898.33	1.33302	0	0
k96lö	kostvane vt-03 knh uppdat/alla män + kvinnor knh	2003	0	22	Dag 3	Dagssumma				176	26	55	2887	12.0677	73.5	107.2	404.2	21.2	0	73	20.1	1406		0.103541	0.569406	0.32868	0.0140541	0	0.0156816		45.6	28.485	72.9985	6362.88	5805.38	5805.38	2.0787	0	0
k96må	kostvane vt-03 knh uppdat/alla män + kvinnor knh	2003	0	22	Dag 1	Dagssumma				176	26	55	1622	6.77996	79.5	51.3	209	6.4	0	72	7.2	935		0.199337	0.524044	0.279957	0.00755167	0	0.0108909		43.6	27.2356	69.7968	6362.88	5805.38	5805.38	1.16788	0	0
k96ti	kostvane vt-03 knh uppdat/alla män + kvinnor knh	2003	0	22	Dag 2	Dagssumma				176	26	55	1613	6.74234	77.3	25.3	265.2	9.4	0	282	14.1	606		0.194903	0.66867	0.138839	0.0111534	0	0.013565		44.6	27.8603	71.3977	6362.88	5805.38	5805.38	1.1614	0	0

## Sheet: 2003 m
Idorig	Fil-Blad	År	Man?	Identitet		Måltid	kod	livsmedel	gram	Längd [cm]	Ålder [y]	Vikt [kg]	kcal	Energi (MJ)	Prot (g)	Fett (g)	KH (g)	Fib (g)	Alk (g)	VitC (mg)	Fe (mg)	Ca (mg)		E% Prot	E% Carb	E% Fett	E% Fiber	E% Alko	Avvikelse		PAL	EI_Min	EI_max	BMR_man	BMR_kvinna	BMR	EIpBMR	Include?	Include*Kvinna?
MEDEL										176.765	22.2353	77.4118	2485.04	10.3875	110.969	72.8275	327.249	21.6392	0	95.2157	16.8706	1326.16	#REF!	#REF!	#REF!	#REF!	#REF!	#REF!
STD										2.26299	2.33967	8.9315	652.728	2.7284	39.8673	33.9907	80.3052	9.4852	0	87.1684	7.97553	546.618	#REF!	#REF!	#REF!	#REF!	#REF!	#REF!
MEDIAN										176	22	76	2474	10.3413	102.4	60	320.3	19.7	0	75	14.8	1351	#REF!	#REF!	#REF!	#REF!	#REF!	#REF!
IQR										0	4	19	996	4.16328	50.9	52.7	91.6	10.9	0	81	9.6	828	#REF!	#REF!	#REF!	#REF!	#REF!	#REF!
m19lö	kostvane vt-03 knh uppdat/alla män + kvinnor knh	2003	1	24	Dag 3	Dagssumma				176	25	76	3050	12.749	229.5	72.9	363.1	20.5	0	20	48.6	856		0.306024	0.484171	0.21157	0.0128638	0	0.0146286		46.6	29.1096	74.5994	7562.59	6635.18	7562.59	1.6858	0	0
m19må	kostvane vt-03 knh uppdat/alla män + kvinnor knh	2003	1	24	Dag 1	Dagssumma				176	25	76	2635	11.0143	159.4	43.1	396.4	18.2	0	68	23	373		0.246026	0.611823	0.144785	0.0132192	0	0.0158521		48.6	30.359	77.8011	7562.59	6635.18	7562.59	1.45642	0	0
m19to	kostvane vt-03 knh uppdat/alla män + kvinnor knh	2003	1	24	Dag 2	Dagssumma				176	25	76	2683	11.2149	169.2	44.4	395.4	16.9	0	77	35.4	354		0.256479	0.599361	0.146483	0.0120553	0	0.014379		47.6	29.7343	76.2002	7562.59	6635.18	7562.59	1.48295	0	0
m20lö	kostvane vt-03 knh uppdat/alla män + kvinnor knh	2003	1	25	Dag 3	Dagssumma				176	22	66	1778	7.43204	73.7	89.8	169.8	11.1	0	79	10.2	1410		0.168581	0.388399	0.447064	0.0119483	0	0.0159929		51.6	32.233	82.6036	7073.79	6302.95	7073.79	1.05064	0	0
m20må	kostvane vt-03 knh uppdat/alla män + kvinnor knh	2003	1	25	Dag 1	Dagssumma				176	22	66	1586	6.62948	81.3	47.2	208	10.6	0	97	12.6	1435		0.208478	0.533375	0.263429	0.0127914	0	0.0180738		49.6	30.9836	79.4019	7073.79	6302.95	7073.79	0.937189	0	0
m20to	kostvane vt-03 knh uppdat/alla män + kvinnor knh	2003	1	25	Dag 2	Dagssumma				176	22	66	1825	7.6285	98	52.2	239.1	20.5	0	25	33.5	1393		0.218392	0.532831	0.253182	0.0214983	0	0.0259029		50.6	31.6083	81.0028	7073.79	6302.95	7073.79	1.07842	0	0
m21fre	kostvane vt-03 knh uppdat/alla män + kvinnor knh	2003	1	26	Dag 3	Dagssumma				176	23	88	2439	10.195	85.1	57	391.5	34.7	0	106	22.8	1026		0.141903	0.652819	0.206866	0.027229	0	0.028816		54.6	34.107	87.4061	8282.05	7135.21	8282.05	1.23098	0	0
m21må	kostvane vt-03 knh uppdat/alla män + kvinnor knh	2003	1	26	Dag 2	Dagssumma				176	23	88	1564	6.53752	67.2	44.3	220.1	16.3	0	41	8.4	1345		0.174745	0.572342	0.250722	0.0199464	0	0.017756		53.6	33.4823	85.8053	8282.05	7135.21	8282.05	0.78936	0	0
m21ti	kostvane vt-03 knh uppdat/alla män + kvinnor knh	2003	1	26	Dag 1	Dagssumma				176	23	88	1843	7.70374	64.1	41	300.8	17	0	12	12.5	883		0.141451	0.663781	0.196917	0.0176538	0	0.0198034		52.6	32.8576	84.2044	8282.05	7135.21	8282.05	0.930173	0	0
m22lö	kostvane vt-03 knh uppdat/alla män + kvinnor knh	2003	1	27	Dag 3	Dagssumma				176	19	93	3884	16.2351	131.4	47.3	326.7	15.6	0	1	13.7	1553		0.137591	0.342092	0.107797	0.00768704	0	-0.404833		57.6	35.981	92.2087	8656.96	7400.87	8656.96	1.87538	0	0
m22må	kostvane vt-03 knh uppdat/alla män + kvinnor knh	2003	1	27	Dag 1	Dagssumma				176	19	93	2503	10.4625	200.3	37.4	335.5	23.2	0	14	9.7	2237		0.325456	0.545135	0.132262	0.0177395	0	0.0205935		55.6	34.7317	89.007	8656.96	7400.87	8656.96	1.20857	0	0
m22ti	kostvane vt-03 knh uppdat/alla män + kvinnor knh	2003	1	27	Dag 2	Dagssumma				176	19	93	2137	8.93266	157.9	34	293.3	30.8	0	58	14.8	570		0.300504	0.558188	0.140832	0.0275842	0	0.0271073		56.6	35.3563	90.6078	8656.96	7400.87	8656.96	1.03185	0	0
m23fr	kostvane vt-03 knh uppdat/alla män + kvinnor knh	2003	1	28	Dag 3	Dagssumma				176	24	68	3020	12.6236	116.3	90.7	431	15.2	0	33	22.1	1605		0.156619	0.580421	0.265843	0.00963275	0	0.0125162		59.6	37.2303	95.4104	7138.33	6344.06	7138.33	1.76843	0	0
m23lö	kostvane vt-03 knh uppdat/alla män + kvinnor knh	2003	1	28	Dag 3	Dagssumma				176	24	68	2886	12.0635	126.7	118.7	265.3	20.4	0	88	19.8	1284		0.178547	0.373864	0.364066	0.0135284	0	-0.0699947		60.6	37.855	97.0112	7138.33	6344.06	7138.33	1.68996	0	0
m23to	kostvane vt-03 knh uppdat/alla män + kvinnor knh	2003	1	28	Dag 1	Dagssumma				176	24	68	2930	12.2474	124.3	98.7	357.5	19.9	0	13	16.8	1276		0.172535	0.496228	0.298178	0.0129987	0	-0.0200614		58.6	36.6057	93.8095	7138.33	6344.06	7138.33	1.71572	0	0
m24fr	kostvane vt-03 knh uppdat/alla män + kvinnor knh	2003	1	29	Dag 3	Dagssumma				176	22	75	3763	15.7293	160.1	122	499.9	24.9	0	19	24.7	1929		0.173033	0.540283	0.28698	0.0126642	0	0.0129605		62.6	39.1043	100.213	7577.78	6650.82	7577.78	2.07572	0	0
m24lö	kostvane vt-03 knh uppdat/alla män + kvinnor knh	2003	1	29	Dag 3	Dagssumma				176	22	75	2491	10.4124	114.5	103.2	271.5	22.9	0	114	11.7	2098		0.186941	0.44327	0.366717	0.0175944	0	0.0145231		63.6	39.729	101.814	7577.78	6650.82	7577.78	1.37407	0	0
m24to	kostvane vt-03 knh uppdat/alla män + kvinnor knh	2003	1	29	Dag 1	Dagssumma				176	22	75	3399	14.2078	208.1	76.6	459.7	27.6	0	57	18.4	2271		0.248997	0.550042	0.199482	0.0155407	0	0.0140613		61.6	38.4797	98.6121	7577.78	6650.82	7577.78	1.87493	0	0
m25lö	kostvane vt-03 knh uppdat/alla män + kvinnor knh	2003	1	30	Dag 3	Dagssumma				176	20	68	1353	5.65554	61.9	36.8	191.4	11	0	33	8.3	603		0.186065	0.57533	0.240755	0.01556	0	0.0177101		63.6	39.729	101.814	7233.25	6416.45	7233.25	0.781881	0	0
m25må	kostvane vt-03 knh uppdat/alla män + kvinnor knh	2003	1	30	Dag 1	Dagssumma				176	20	68	1880	7.8584	110.8	48.2	248.5	6.2	0	128	11.7	1381		0.239693	0.537578	0.226942	0.00631172	0	0.0105238		63.6	39.729	101.814	7233.25	6416.45	7233.25	1.08643	0	0
m25ti	kostvane vt-03 knh uppdat/alla män + kvinnor knh	2003	1	30	Dag 2	Dagssumma				176	20	68	1809	7.56162	70.2	40.8	287.3	10.3	0	317	13.1	984		0.157823	0.645907	0.19964	0.0108971	0	0.0142668		63.6	39.729	101.814	7233.25	6416.45	7233.25	1.0454	0	0
m26må	kostvane vt-03 knh uppdat/alla män + kvinnor knh	2003	1	31	Dag 2	Dagssumma				176	21	68	1862	7.78316	95.1	44.4	267.3	17.4	0	57	12.3	1376		0.207718	0.583837	0.211071	0.0178848	0	0.0205109		63.6	39.729	101.814	7209.52	6398.36	7209.52	1.07957	0	0
m26on	kostvane vt-03 knh uppdat/alla män + kvinnor knh	2003	1	31	Dag 2	Dagssumma				176	21	68	2320	9.6976	104.9	75.3	302.9	17.4	0	41	18.4	1489		0.183891	0.530987	0.287298	0.0143541	0	0.0165299		63.6	39.729	101.814	7209.52	6398.36	7209.52	1.34511	0	0
m26ti	kostvane vt-03 knh uppdat/alla män + kvinnor knh	2003	1	31	Dag 1	Dagssumma				176	21	68	1947	8.13846	85.9	48.3	289.9	20.4	0	77	8.8	1521		0.179432	0.605557	0.219587	0.0200529	0	0.0246287		63.6	39.729	101.814	7209.52	6398.36	7209.52	1.12885	0	0
m27fre	kostvane vt-03 knh uppdat/alla män + kvinnor knh	2003	1	32	Dag 3	Dagssumma				176	20	78	2366	9.88988	82.9	64	360.6	17.5	0	210	17.6	1067		0.142499	0.619846	0.239437	0.0141559	0	0.0159375		63.6	39.729	101.814	7793.24	6802.98	7793.24	1.26903	0	0
m27må	kostvane vt-03 knh uppdat/alla män + kvinnor knh	2003	1	32	Dag 1	Dagssumma				176	20	78	2373	9.91914	82.9	83.4	320.3	13.9	0	42	12.8	968		0.142079	0.548949	0.311096	0.0112106	0	0.0133338		63.6	39.729	101.814	7793.24	6802.98	7793.24	1.27279	0	0
m27ti	kostvane vt-03 knh uppdat/alla män + kvinnor knh	2003	1	32	Dag 3	Dagssumma				176	20	78	3256	13.6101	148.6	144.5	338.5	20	0	16	12	1756		0.185612	0.422812	0.392834	0.011756	0	0.0130139		63.6	39.729	101.814	7793.24	6802.98	7793.24	1.7464	0	0
m28lö	kostvane vt-03 knh uppdat/alla män + kvinnor knh	2003	1	33	Dag 3	Dagssumma				176	20	90	2270	9.4886	81.9	55.3	358	16.4	0	83	11.7	1165		0.146734	0.641401	0.215638	0.0138271	0	0.0176001		63.6	39.729	101.814	8465.24	7266.81	8465.24	1.12089	0	0
m28må	kostvane vt-03 knh uppdat/alla män + kvinnor knh	2003	1	33	Dag 1	Dagssumma				176	20	90	1919	8.02142	69.2	71.2	249.7	15	0	110	20.3	729		0.146657	0.529196	0.328421	0.0149599	0	0.0192335		63.6	39.729	101.814	8465.24	7266.81	8465.24	0.947572	0	0
m28ti	kostvane vt-03 knh uppdat/alla män + kvinnor knh	2003	1	33	Dag 2	Dagssumma				176	20	90	1820	7.6076	84.5	39.2	279.6	18.7	0	28	18.1	1255		0.188824	0.624796	0.190651	0.0196645	0	0.0239366		63.6	39.729	101.814	8465.24	7266.81	8465.24	0.898687	0	0
m29lö	kostvane vt-03 knh uppdat/alla män + kvinnor knh	2003	1	34	Dag 3	Dagssumma				176	20	68	2565	10.7217	88.4	98.2	331.3	31.4	0	53	9.6	1436		0.140164	0.525299	0.338883	0.0234291	0	0.0277754		63.6	39.729	101.814	7233.25	6416.45	7233.25	1.48228	0	0
m29on	kostvane vt-03 knh uppdat/alla män + kvinnor knh	2003	1	34	Dag 1	Dagssumma				176	20	68	1747	7.30246	65.2	59.8	235.3	13.8	0	92	16.2	772		0.151784	0.547774	0.302994	0.0151182	0	0.0176708		63.6	39.729	101.814	7233.25	6416.45	7233.25	1.00957	0	0
m29ti	kostvane vt-03 knh uppdat/alla män + kvinnor knh	2003	1	34	Dag 2	Dagssumma				176	20	68	1389	5.80602	59	29.4	219.9	12.3	0	60	7.6	627		0.172752	0.643866	0.187357	0.0169479	0	0.0209231		63.6	39.729	101.814	7233.25	6416.45	7233.25	0.802685	0	0
m30lö	kostvane vt-03 knh uppdat/alla män + kvinnor knh	2003	1	35	Dag 3	Dagssumma				180	20	87	2404	10.0487	175.7	46.3	311.9	22.4	0	17	17.4	1904		0.297242	0.527659	0.170479	0.0178331	0	0.0132136		63.6	39.729	101.814	8377.48	7202.65	8377.48	1.19949	0	0
m30må	kostvane vt-03 knh uppdat/alla män + kvinnor knh	2003	1	35	Dag 1	Dagssumma				180	20	87	1971	8.23878	166.1	38.7	239.3	19.7	0	100	11	3021		0.342733	0.493775	0.1738	0.019129	0	0.0294364		63.6	39.729	101.814	8377.48	7202.65	8377.48	0.983444	0	0
m30ti	kostvane vt-03 knh uppdat/alla män + kvinnor knh	2003	1	35	Dag 2	Dagssumma				180	20	87	1954	8.16772	112.3	46	272.6	17.1	0	39	18.4	2366		0.233737	0.56738	0.208381	0.0167489	0	0.0262472		63.6	39.729	101.814	8377.48	7202.65	8377.48	0.974962	0	0
m31lö	kostvane vt-03 knh uppdat/alla män + kvinnor knh	2003	1	36	Dag 3	Dagssumma				176	22	73	3407	14.2413	132.8	72	401.1	43.2	0	72	25	1694		0.158525	0.478799	0.187062	0.0242675	0	-0.151346		63.6	39.729	101.814	7465.79	6573.52	7465.79	1.90754	0	0
m31må	kostvane vt-03 knh uppdat/alla män + kvinnor knh	2003	1	36	Dag 1	Dagssumma				176	22	73	2517	10.5211	113.6	60	359.1	49.1	0	164	22.8	1429		0.183556	0.580236	0.211005	0.0373346	0	0.0121319		63.6	39.729	101.814	7465.79	6573.52	7465.79	1.40924	0	0
m31to	kostvane vt-03 knh uppdat/alla män + kvinnor knh	2003	1	36	Dag 2	Dagssumma				176	22	73	2850	11.913	133	116.7	314.7	47.6	0	124	16	2011		0.189793	0.449081	0.362453	0.0319651	0	0.0332914		63.6	39.729	101.814	7465.79	6573.52	7465.79	1.59568	0	0
m32fre	kostvane vt-03 knh uppdat/alla män + kvinnor knh	2003	1	37	Dag 3	Dagssumma				176	28	78	2651	11.0812	105.7	116.2	294.9	10.5	0	0	11.5	1399		0.162158	0.452416	0.387991	0.00758042	0	0.0101451		63.6	39.729	101.814	7603.4	6658.18	7603.4	1.4574	0	0
m32lö	kostvane vt-03 knh uppdat/alla män + kvinnor knh	2003	1	37	Dag 3	Dagssumma				176	28	78	3174	13.2673	134	101.5	327.7	16.9	0	112	12.8	1227		0.1717	0.419896	0.283064	0.0101905	0	-0.115149		63.6	39.729	101.814	7603.4	6658.18	7603.4	1.74492	0	0
m32to	kostvane vt-03 knh uppdat/alla män + kvinnor knh	2003	1	37	Dag 1	Dagssumma				176	28	78	2626	10.9767	102.4	110.4	303.8	15.9	0	61	8.7	1684		0.158591	0.470507	0.372134	0.0115882	0	0.0128199		63.6	39.729	101.814	7603.4	6658.18	7603.4	1.44365	0	0
m33må	kostvane vt-03 knh uppdat/alla män + kvinnor knh	2003	1	38	Dag 1	Dagssumma				185	23	85	2915	12.1847	75.6	129.7	359.8	16.2	0	347	8	835		0.105477	0.50199	0.393846	0.0106363	0	0.0119494		63.6	39.729	101.814	8294.59	7135.8	8294.59	1.46899	0	0
m33sö	kostvane vt-03 knh uppdat/alla män + kvinnor knh	2003	1	38	Dag 3	Dagssumma				185	23	85	3902	16.3104	91.2	181	475.1	41.2	0	75	24.8	640		0.0950561	0.495188	0.410598	0.020208	0	0.0210504		63.6	39.729	101.814	8294.59	7135.8	8294.59	1.96639	0	0
m33to	kostvane vt-03 knh uppdat/alla män + kvinnor knh	2003	1	38	Dag 2	Dagssumma				185	23	85	3452	14.4294	79	110.4	530.1	27	0	294	15.9	833		0.0930741	0.624539	0.283089	0.0149695	0	0.0156722		63.6	39.729	101.814	8294.59	7135.8	8294.59	1.73961	0	0
m34on	kostvane vt-03 knh uppdat/alla män + kvinnor knh	2003	1	39	Dag 1	Dagssumma				176	24	68	1960	8.1928	87.9	46.3	295.2	26.8	0	153	12.4	1282		0.182392	0.612538	0.209098	0.0261693	0	0.0301972		63.6	39.729	101.814	7138.33	6344.06	7138.33	1.14772	0	0
m34sö	kostvane vt-03 knh uppdat/alla män + kvinnor knh	2003	1	39	Dag 3	Dagssumma				176	24	68	2484	10.3831	91.1	76	357.5	30	0	139	9.8	1746		0.149156	0.585325	0.270824	0.0231144	0	0.0284192		63.6	39.729	101.814	7138.33	6344.06	7138.33	1.45456	0	0
m34to	kostvane vt-03 knh uppdat/alla män + kvinnor knh	2003	1	39	Dag 2	Dagssumma				176	24	68	2474	10.3413	94.3	48.5	410.1	29.5	0	177	12.9	1351		0.155019	0.67416	0.173527	0.0228211	0	0.0255267		63.6	39.729	101.814	7138.33	6344.06	7138.33	1.4487	0	0
m35lö	kostvane vt-03 knh uppdat/alla män + kvinnor knh	2003	1	40	Dag 3	Dagssumma				176	25	87	3765	15.7377	104.5	126.1	496.9	37.8	0	209	32.8	1784		0.112882	0.536756	0.296466	0.019215	0	-0.0346811		63.6	39.729	101.814	8178.59	7060.35	8178.59	1.92426	0	0
m35må	kostvane vt-03 knh uppdat/alla män + kvinnor knh	2003	1	40	Dag 1	Dagssumma				176	25	87	2637	11.0227	129.3	83.1	340.1	21.6	0	114	21.7	766		0.199416	0.524529	0.278944	0.0156768	0	0.0185654		63.6	39.729	101.814	8178.59	7060.35	8178.59	1.34775	0	0
m35ti	kostvane vt-03 knh uppdat/alla män + kvinnor knh	2003	1	40	Dag 2	Dagssumma				176	25	87	2302	9.62236	72.4	46	394.7	23.1	0	390	21.3	635		0.12791	0.697324	0.17688	0.0192053	0	0.0213191		63.6	39.729	101.814	8178.59	7060.35	8178.59	1.17653	0	0

## Sheet: 2004
Idorig	Fil-Blad	År	Man?	Identitet		Måltid	kod	livsmedel	gram	Längd [cm]	Ålder [y]	Vikt [kg]	kcal	Energi MJ	Prot (g)	Fett (g)	KH (g)	Fib (g)	Alk (g)	VitC (mg)	Fe (mg)	Ca (mg)		E% Prot	E% Carb	E% Fett	E% Fiber	E% Alko	Avvikelse		PAL	EI_Min	EI_max	BMR_man	BMR_kvinna	BMR	EIpBMR	Include?	Include*Kvinna?
MEDEL										170	27.2593	68.1975	2161.21	9.03386	91.0222	69.8062	279.269	22.963	1.67531	121.765	13.5679	1009.52	#DIV/0!	0.171321	0.534358	0.283259	0.0217801	0.00474919
STD										2.73523	6.63097	11.5464	897.442	3.75131	42.4827	35.5974	111.684	11.8569	10.9902	82.382	7.07197	531.136	#DIV/0!	0.0451295	0.089692	0.0799968	0.0113502	0.0295992
MEDIAN										170	25	70	2080	8.6944	88.5	65.2	266.8	19.8	0	100	12.6	900	#NUM!	0.158706	0.518345	0.295056	0.0184364	0
IQR										0	7	17	1035	4.3263	56.05	44.45	134	13.75	0	123	9.15	765	#NUM!	0.0711424	0.123276	0.114243	0.00988351	0
k107lö	kostvane vt -04/alla män + kvinnor när	2004	0	2	Dag 3	Dagssumma				164	25	58	2407	10.0613	74.4	121.7	253.1	14.3	0	80	11	593		0.12571	0.42765	0.447548	0.0113703	0	0.0122788		1.6	0.999472	2.56135	6313.89	5784.04	5784.04	1.73949	1	1
k107sö	kostvane vt -04/alla män + kvinnor när	2004	0	2	Dag 3	Dagssumma				164	25	58	1898	7.93364	60.3	87	217.6	23.6	0	257	10	427		0.129209	0.466268	0.405741	0.0237974	0	0.025015		1.6	0.999472	2.56135	6313.89	5784.04	5784.04	1.37164	1	1
k108lö	kostvane vt -04/alla män + kvinnor när	2004	0	3	Dag 3	Dagssumma				170	31	54	2373	9.91914	91	104	267.3	54.9	0	91	23.6	794		0.155961	0.458114	0.387937	0.044278	0	0.0462903		1.6	0.999472	2.56135	6067.87	5598.53	5598.53	1.77174	1	1
k108må	kostvane vt -04/alla män + kvinnor när	2004	0	3	Dag 2	Dagssumma				170	31	54	1809	7.56162	92.2	55.5	232.6	45.4	0	63	20.3	604		0.207284	0.52293	0.271569	0.048032	0	0.0498147		1.6	0.999472	2.56135	6067.87	5598.53	5598.53	1.35064	1	1
k108to	kostvane vt -04/alla män + kvinnor när	2004	0	3	Dag 1	Dagssumma				170	31	54	1444	6.03592	71.9	48.5	178.4	35.5	0	44	12.7	556		0.202504	0.502459	0.297303	0.0470517	0	0.0493181		1.6	0.999472	2.56135	6067.87	5598.53	5598.53	1.07813	1	1
k109lö	kostvane vt -04/alla män + kvinnor när	2004	0	4	Dag 3	Dagssumma				169	24	53	1900	7.942	67.6	68.1	251.9	12.3	0	139	10.3	985		0.144699	0.539197	0.317263	0.0123898	0	0.0135482		1.6	0.999472	2.56135	6157.92	5673.62	5673.62	1.39981	1	1
k109on	kostvane vt -04/alla män + kvinnor när	2004	0	4	Dag 1	Dagssumma				169	24	53	2508	10.4834	91.3	96.5	316.6	18.2	0	49	10.4	1505		0.148053	0.5134	0.340585	0.0138886	0	0.0159261		1.6	0.999472	2.56135	6157.92	5673.62	5673.62	1.84775	1	1
k109to	kostvane vt -04/alla män + kvinnor när	2004	0	4	Dag 2	Dagssumma				169	24	53	1815	7.5867	82.9	66.9	219.1	19.5	0	49	12.6	1153		0.185759	0.490951	0.326268	0.0205623	0	0.0235412		1.6	0.999472	2.56135	6157.92	5673.62	5673.62	1.33719	1	1
k110lö	kostvane vt -04/alla män + kvinnor när	2004	0	6	Dag 3	Dagssumma				163	25	59	2843	11.8837	141.8	92.1	357.2	34.5	0	101	29.3	1358		0.202849	0.510984	0.286753	0.023225	0	0.0238107		1.6	0.999472	2.56135	6349.83	5809.74	5809.74	2.04549	1	1
k110må	kostvane vt -04/alla män + kvinnor när	2004	0	6	Dag 1	Dagssumma				163	25	59	1804	7.54072	103.8	50.7	229.3	28.5	0	178	8.9	1436		0.234009	0.51694	0.248769	0.0302358	0	0.0299547		1.6	0.999472	2.56135	6349.83	5809.74	5809.74	1.29794	1	1
k110ti	kostvane vt -04/alla män + kvinnor när	2004	0	6	Dag 2	Dagssumma				163	25	59	2209	9.23362	121.1	49.7	313.9	34.2	0	129	13.4	865		0.222957	0.577921	0.199153	0.0296308	0	0.0296612		1.6	0.999472	2.56135	6349.83	5809.74	5809.74	1.58933	1	1
k107må	kostvane vt -04/alla män + kvinnor när	2004	0	2	Dag 1	Dagssumma				164	25	58	1312	5.48416	47.2	61.9	141	9.9	0	74	6.3	840		0.146312	0.437077	0.417621	0.0144416	0	0.0154518		1.6	0.999472	2.56135	6313.89	5784.04	5784.04	0.948154	0	0
k111lö	kostvane vt -04/alla män + kvinnor när	2004	0	7	Dag 3	Dagssumma				170	25	59	1408	5.88544	42.7	45.7	204.7	15	0	134	8	886		0.123338	0.591273	0.287302	0.0203893	0	0.0223025		1.6	0.999472	2.56135	6490.24	5900.39	5900.39	0.997467	0	0
k111må	kostvane vt -04/alla män + kvinnor när	2004	0	7	Dag 1	Dagssumma				170	25	58	1155	4.8279	52.4	43.1	138.1	25.2	0	266	6.7	560		0.184511	0.486278	0.330309	0.0417573	0	0.0428551		1.6	0.999472	2.56135	6434.24	5861.74	5861.74	0.82363	0	0
k111ti	kostvane vt -04/alla män + kvinnor när	2004	0	7	Dag 2	Dagssumma				170	25	58	597	2.49546	13.7	11.8	107.6	19.8	0	89	3.7	144		0.0933295	0.733011	0.174958	0.0634753	0	0.0647736		1.6	0.999472	2.56135	6434.24	5861.74	5861.74	0.42572	0	0
k112lö	kostvane vt -04/alla män + kvinnor när	2004	0	11	Dag 3	Dagssumma				170	24	70	1806	7.54908	69.2	49.9	190.7	42.7	44.5	100	19.5	1388		0.155834	0.429443	0.244573	0.0452505	0.170948	0.046048		8.6	5.37216	13.7673	7129.97	6343.66	6343.66	1.19002	0	0
k112må	kostvane vt -04/alla män + kvinnor när	2004	0	11	Dag 1	Dagssumma				170	24	70	1389	5.80602	77.3	30.4	200.7	18.5	0	24	4.9	2070		0.226334	0.587649	0.19373	0.0254908	0	0.0332035		6.6	4.12282	10.5656	7129.97	6343.66	6343.66	0.915247	0	0
k112to	kostvane vt -04/alla män + kvinnor när	2004	0	11	Dag 2	Dagssumma				170	24	70	1503	6.28254	71.8	34.6	224.6	34.5	0	136	8.5	1864		0.194284	0.607748	0.203771	0.0439313	0	0.0497347		7.6	4.74749	12.1664	7129.97	6343.66	6343.66	0.990365	0	0
k113lö	kostvane vt -04/alla män + kvinnor när	2004	0	15	Dag 3	Dagssumma				170	22	55	2849	11.9088	88.5	110.1	374.3	19.5	0	171	17.4	1325		0.126335	0.534318	0.342074	0.0130995	0	0.0158269		19.6	12.2435	31.3766	6337.44	5800.08	5800.08	2.05322	0	0
k113må	kostvane vt -04/alla män + kvinnor när	2004	0	15	Dag 1	Dagssumma				170	22	55	2191	9.15838	59.7	46.7	377	24.2	1.6	191	9.9	942		0.110817	0.699796	0.188669	0.0211391	0.0050664	0.025487		20.6	12.8682	32.9774	6337.44	5800.08	5800.08	1.57901	0	0
k113to	kostvane vt -04/alla män + kvinnor när	2004	0	15	Dag 1	Dagssumma				170	22	55	1787	7.46966	57.4	49.9	275.4	10.7	0	28	11.5	699		0.130635	0.626776	0.247173	0.0114597	0	0.0160436		18.6	11.6189	29.7757	6337.44	5800.08	5800.08	1.28786	0	0
k114lö	kostvane vt -04/alla män + kvinnor när	2004	0	17	Dag 3	Dagssumma				170	37	62	3058	12.7824	115.9	120.6	318.3	15.4	0	241	13.7	1594		0.154141	0.423323	0.349088	0.00963822	0	-0.0638094		24.6	15.3669	39.3808	6373.48	5799.15	5799.15	2.20419	0	0
k114må	kostvane vt -04/alla män + kvinnor när	2004	0	17	Dag 1	Dagssumma				170	37	62	2257	9.43426	100	87.4	266.3	23.4	0	182	12.2	1333		0.180194	0.479857	0.342772	0.0198426	0	0.0226663		25.6	15.9916	40.9816	6373.48	5799.15	5799.15	1.62683	0	0
k114ti	kostvane vt -04/alla män + kvinnor när	2004	0	17	Dag 2	Dagssumma				170	37	62	2452	10.2494	87	107.5	283	19.3	0	268	11.6	1229		0.144302	0.469395	0.388073	0.0150644	0	0.0168342		26.6	16.6162	42.5825	6373.48	5799.15	5799.15	1.76739	0	0
k115lö	kostvane vt -04/alla män + kvinnor när	2004	0	19	Dag 3	Dagssumma				170	49	58	2658	11.1104	100.9	85.1	369	16.9	0	131	14.9	589		0.154386	0.564604	0.2834	0.0121687	0	0.0145593		32.6	20.3642	52.1875	5864.73	5427.35	5427.35	2.04712	0	0
k115må	kostvane vt -04/alla män + kvinnor när	2004	0	19	Dag 1	Dagssumma				170	49	58	1213	5.07034	42.7	58.1	130	8.8	0	10	3.1	1021		0.143166	0.435868	0.423976	0.0138847	0	0.0168943		30.6	19.1149	48.9859	5864.73	5427.35	5427.35	0.93422	0	0
k115on	kostvane vt -04/alla män + kvinnor när	2004	0	19	Dag 2	Dagssumma				170	49	58	1085	4.5353	45.5	30.9	154	11	0	62	6.3	300		0.170551	0.57725	0.252089	0.0194033	0	0.0192931		31.6	19.7396	50.5867	5864.73	5427.35	5427.35	0.835638	0	0
k116lö	kostvane vt -04/alla män + kvinnor när	2004	0	20	Dag 3	Dagssumma				170	21	55	1447	6.04846	46.5	40.3	222.1	11	0	415	6.9	551		0.130694	0.624242	0.246526	0.0145492	0	0.0160107		33.6	20.9889	53.7884	6361.17	5818.18	5818.18	1.03958	0	0
k116on	kostvane vt -04/alla män + kvinnor när	2004	0	20	Dag 2	Dagssumma				170	21	55	882	3.68676	23.1	6.6	179.9	7.1	0	267	2.9	197		0.106516	0.829536	0.066237	0.0154065	0	0.0176958		35.6	22.2383	56.9901	6361.17	5818.18	5818.18	0.633663	0	0
k116to	kostvane vt -04/alla män + kvinnor när	2004	0	20	Dag 1	Dagssumma				170	21	55	2239	9.35902	50.7	53.3	384.7	16.2	0	281	7.9	466		0.092093	0.69878	0.210717	0.0138476	0	0.0154375		34.6	21.6136	55.3892	6361.17	5818.18	5818.18	1.60858	0	0
k117lö	kostvane vt -04/alla män + kvinnor när	2004	0	21	Dag 3	Dagssumma				170	32	58	1526	6.37868	56.1	48.2	189.7	14.7	0	42	12.6	538		0.149514	0.505575	0.279588	0.0184364	0	-0.0468874		38.6	24.1123	61.7926	6268.14	5735.04	5735.04	1.11223	0	0
k117on	kostvane vt -04/alla män + kvinnor när	2004	0	21	Dag 1	Dagssumma				170	32	58	1742	7.28156	90.3	22.1	291.5	26.6	0	219	11.8	1150		0.21082	0.680555	0.112297	0.0292245	0	0.0328968		36.6	22.8629	58.5909	6268.14	5735.04	5735.04	1.26966	0	0
k117to	kostvane vt -04/alla män + kvinnor när	2004	0	21	Dag 2	Dagssumma				170	32	58	1472	6.15296	52.5	65.2	168.7	17.2	0	172	10.7	769		0.145052	0.466101	0.392071	0.0223632	0	0.0255877		37.6	23.4876	60.1918	6268.14	5735.04	5735.04	1.07287	0	0
k118lö	kostvane vt -04/alla män + kvinnor när	2004	0	22	Dag 3	Dagssumma				170	20	65	1813	7.57834	67.5	30.3	313.5	23.8	0	76	13.8	615		0.151418	0.703254	0.147935	0.0251242	0	0.0277317		41.6	25.9863	66.5952	6944.89	6222.8	6222.8	1.21783	0	0
k118må	kostvane vt -04/alla män + kvinnor när	2004	0	22	Dag 1	Dagssumma				170	20	65	1883	7.87094	113.3	32.3	280.5	22.9	0	181	17.3	707		0.24471	0.605836	0.151837	0.0232755	0	0.0256589		39.6	24.7369	63.3935	6944.89	6222.8	6222.8	1.26486	0	0
k118ti	kostvane vt -04/alla män + kvinnor när	2004	0	22	Dag 2	Dagssumma				170	20	65	1617	6.75906	87.1	21.7	264.5	19.4	0	195	13	951		0.219069	0.665255	0.118789	0.0229618	0	0.0260746		40.6	25.3616	64.9943	6944.89	6222.8	6222.8	1.08618	0	0
k119lö	kostvane vt -04/alla män + kvinnor när	2004	0	23	Dag 3	Dagssumma				170	20	53	1345	5.6221	38.8	62.2	157.4	8.9	0	22	4.4	786		0.117323	0.475943	0.409349	0.0126643	0	0.015279		44.6	27.8603	71.3977	6272.9	5758.97	5758.97	0.976234	0	0
k119on	kostvane vt -04/alla män + kvinnor när	2004	0	23	Dag 1	Dagssumma				170	20	53	858	3.58644	34.9	30	111.1	8.7	0	21	5.2	508		0.165429	0.526623	0.309499	0.0194064	0	0.0209567		42.6	26.6109	68.196	6272.9	5758.97	5758.97	0.622757	0	0
k119to	kostvane vt -04/alla män + kvinnor när	2004	0	23	Dag 2	Dagssumma				170	20	53	588	2.45784	25.4	18.7	78.6	9.2	0	20	5.9	726		0.175683	0.543648	0.281507	0.029945	0	0.0307831		43.6	27.2356	69.7968	6272.9	5758.97	5758.97	0.426785	0	0
k120lö	kostvane vt -04/alla män + kvinnor när	2004	0	27	Dag 3	Dagssumma				170	20	70	1216	5.08288	57.4	43.1	148.4	11.6	0	217	5.4	273		0.191978	0.496333	0.313739	0.0182574	0	0.0203074		56.6	35.3563	90.6078	7224.89	6416.06	6416.06	0.792212	0	0
k120må	kostvane vt -04/alla män + kvinnor när	2004	0	27	Dag 1	Dagssumma				170	20	70	1016	4.24688	29.2	41.2	131.4	6.9	0	96	4.5	280		0.116886	0.525986	0.358946	0.0129978	0	0.0148156		54.6	34.107	87.4061	7224.89	6416.06	6416.06	0.661914	0	0
k120ti	kostvane vt -04/alla män + kvinnor när	2004	0	27	Dag 2	Dagssumma				170	20	70	1132	4.73176	33.4	44.1	149.5	7.8	0	198	5.6	327		0.119998	0.537115	0.34484	0.0131875	0	0.0151402		55.6	34.7317	89.007	7224.89	6416.06	6416.06	0.737487	0	0
m39fre	kostvane vt -04/alla män + kvinnor när	2004	1	1	Dag 3	Dagssumma				170	33	75	1575	6.5835	87.6	68.9	150.2	47.6	0	116	20.2	799		0.226202	0.387848	0.387226	0.0578416	0	0.0591175		1.6	0.999472	2.56135	7196.4	6374.03	7196.4	0.914833	0	0
m39må	kostvane vt -04/alla män + kvinnor när	2004	1	1	Dag 1	Dagssumma				170	33	75	2429	10.1532	124.2	108.3	237.7	28.6	0	193	18.7	1184		0.207954	0.397992	0.394663	0.0225347	0	0.0231434		1.6	0.999472	2.56135	7196.4	6374.03	7196.4	1.41088	1	0
m39ti	kostvane vt -04/alla män + kvinnor när	2004	1	1	Dag 2	Dagssumma				170	33	75	3296	13.7773	138.4	127.2	396.1	64.2	0	183	29.8	1403		0.170774	0.488754	0.341606	0.0372788	0	0.0384125		1.6	0.999472	2.56135	7196.4	6374.03	7196.4	1.91447	1	0
m40lö	kostvane vt -04/alla män + kvinnor när	2004	1	5	Dag 3	Dagssumma				180	26	67	5049	21.1048	166.3	222.2	592.3	31	0	41	41.4	1926		0.133955	0.4771	0.389551	0.0117509	0	0.0123564		1.6	0.999472	2.56135	7115.11	6321	7115.11	2.9662	0	0
m40må	kostvane vt -04/alla män + kvinnor när	2004	1	5	Dag 1	Dagssumma				180	26	67	3298	13.7856	154.3	125.5	384.4	29.6	0	253	12.7	1978		0.190278	0.474029	0.336836	0.0171773	0	0.0183205		1.6	0.999472	2.56135	7115.11	6321	7115.11	1.93752	1	0
m40to	kostvane vt -04/alla män + kvinnor när	2004	1	5	Dag 2	Dagssumma				180	26	67	1954	8.16772	118.7	45.3	262.8	24.1	0	69	12	740		0.247058	0.546983	0.20521	0.0236051	0	0.0228558		1.6	0.999472	2.56135	7115.11	6321	7115.11	1.14794	1	0
m41lö	kostvane vt -04/alla män + kvinnor när	2004	1	8	Dag 3	Dagssumma				170	28	75	2253	9.41754	88	91.9	266.8	24.3	0	26	21.7	611		0.158853	0.481612	0.36106	0.0206423	0	0.0221671		1.6	0.999472	2.56135	7315.05	6464.53	7315.05	1.28742	1	0
m41må	kostvane vt -04/alla män + kvinnor när	2004	1	8	Dag 2	Dagssumma				170	28	75	2517	10.5211	96.6	94.9	316.9	31.2	0	292	25.8	707		0.156087	0.512049	0.33374	0.0237238	0	0.0256001		1.6	0.999472	2.56135	7315.05	6464.53	7315.05	1.43828	1	0
m41to	kostvane vt -04/alla män + kvinnor när	2004	1	8	Dag 1	Dagssumma				170	28	75	2356	9.84808	105.5	81	275.5	19.9	0	100	14.4	1068		0.182117	0.475575	0.304323	0.0161656	0	-0.0218195		1.6	0.999472	2.56135	7315.05	6464.53	7315.05	1.34628	1	0
m42lö	kostvane vt -04/alla män + kvinnor när	2004	1	9	Dag 3	Dagssumma				170	23	78	3105	12.9789	189.4	116.2	322.9	17.6	0	45	15.2	1771		0.24808	0.42294	0.331261	0.0108484	0	0.013129		1.6	0.999472	2.56135	7601.69	6670.98	7601.69	1.70737	1	0
m42må	kostvane vt -04/alla män + kvinnor när	2004	1	9	Dag 2	Dagssumma				170	23	78	3496	14.6133	218.4	117.1	388.1	24.4	0	97	19	1162		0.25407	0.451487	0.296491	0.0133577	0	0.0154052		2.6	1.62414	4.1622	7601.69	6670.98	7601.69	1.92237	1	0
m42to	kostvane vt -04/alla män + kvinnor när	2004	1	9	Dag 1	Dagssumma				170	23	78	3867	16.1641	193.7	137.3	460.3	29.1	0	79	19.2	1345		0.203717	0.484105	0.314284	0.0144023	0	0.0165082		1.6	0.999472	2.56135	7601.69	6670.98	7601.69	2.12638	1	0
m43lö	kostvane vt -04/alla män + kvinnor när	2004	1	10	Dag 3	Dagssumma				170	25	70	2979	12.4522	97.7	69	333.2	10.8	89.6	48	18.1	1153		0.133382	0.454891	0.205024	0.00693852	0.20867	0.00890444		5.6	3.49815	8.96473	7106.24	6325.56	7106.24	1.75229	0	0
m43må	kostvane vt -04/alla män + kvinnor när	2004	1	10	Dag 1	Dagssumma				170	25	70	1833	7.66194	88.2	73.2	204.9	15.7	0	90	10.4	1723		0.195695	0.454624	0.353487	0.0163927	0	0.0201985		3.6	2.24881	5.76304	7106.24	6325.56	7106.24	1.0782	0	0
m43ti	kostvane vt -04/alla män + kvinnor när	2004	1	10	Dag 2	Dagssumma				170	25	70	1665	6.9597	102.9	58.6	179.7	14.4	0	135	14.2	1136		0.251347	0.438941	0.311536	0.0165524	0	0.0183772		4.6	2.87348	7.36389	7106.24	6325.56	7106.24	0.979379	0	0
m44lö	kostvane vt -04/alla män + kvinnor när	2004	1	12	Dag 3	Dagssumma				170	30	82	2659	11.1146	97.2	80.4	381.7	48.4	0	81	18.9	1369		0.148669	0.583817	0.267647	0.034837	0	0.0349702		11.6	7.24617	18.5698	7659.58	6698.9	7659.58	1.45107	0	0
m44må	kostvane vt -04/alla män + kvinnor när	2004	1	12	Dag 1	Dagssumma				170	30	82	2582	10.7928	89.6	69.8	393.3	47.8	0	71	14.9	1293		0.141132	0.619499	0.23929	0.0354312	0	0.0353515		9.6	5.99683	15.3681	7659.58	6698.9	7659.58	1.40905	0	0
m44ti	kostvane vt -04/alla män + kvinnor när	2004	1	12	Dag 2	Dagssumma				170	30	82	2470	10.3246	96.9	87.8	319.1	48	0	78	16.7	1381		0.159551	0.525415	0.314647	0.0371927	0	0.0368053		10.6	6.6215	16.969	7659.58	6698.9	7659.58	1.34793	0	0
m45lö	kostvane vt -04/alla män + kvinnor när	2004	1	13	Dag 3	Dagssumma				170	24	75	1794	7.49892	65.7	59.8	247.5	20.1	0	108	10.7	613		0.148941	0.561081	0.295056	0.0214431	0	0.0265212		14.6	9.12018	23.3723	7409.97	6536.93	7409.97	1.012	0	0
m45må	kostvane vt -04/alla män + kvinnor när	2004	1	13	Dag 1	Dagssumma				170	24	75	2042	8.53556	85.1	59.8	287.4	25	0	88	13.9	744		0.169491	0.572405	0.259221	0.0234314	0	0.0245491		12.6	7.87084	20.1706	7409.97	6536.93	7409.97	1.1519	0	0
m45to	kostvane vt -04/alla män + kvinnor när	2004	1	13	Dag 2	Dagssumma				170	24	75	2512	10.5002	118.4	73.5	340.2	28.4	0	91	15.3	778		0.191692	0.550792	0.258996	0.0216378	0	0.0231177		13.6	8.49551	21.7715	7409.97	6536.93	7409.97	1.41703	0	0
m46lö	kostvane vt -04/alla män + kvinnor när	2004	1	14	Dag 3	Dagssumma				174	27	71	2495	10.4291	131.3	88.9	266.3	12.2	0	58	9	2036		0.214026	0.434083	0.315396	0.00935843	0	-0.0271356		16.6	10.3695	26.574	7195.02	6379.82	7195.02	1.44949	0	0
m46må	kostvane vt -04/alla män + kvinnor när	2004	1	14	Dag 1	Dagssumma				174	27	71	2509	10.4876	151.7	91.6	269.8	19.3	0	59	8.6	3252		0.245899	0.437335	0.323162	0.0147221	0	0.0211182		15.6	9.74485	24.9732	7195.02	6379.82	7195.02	1.45762	0	0
m46on	kostvane vt -04/alla män + kvinnor när	2004	1	14	Dag 2	Dagssumma				174	27	71	1745	7.2941	83.1	52.6	232.4	13	0	162	8.6	1229		0.193677	0.541643	0.266818	0.0142581	0	0.0163968		17.6	10.9942	28.1749	7195.02	6379.82	7195.02	1.01377	0	0
m47fr	kostvane vt -04/alla män + kvinnor när	2004	1	16	Dag 3	Dagssumma				170	25	85	2372	9.91496	89.9	58.4	368.3	14.9	0	6	9.7	1421		0.154141	0.63148	0.217933	0.0120222	0	0.0155765		22.6	14.1175	36.1791	7946.23	6905.35	7946.23	1.24776	0	0
m47lö	kostvane vt -04/alla män + kvinnor när	2004	1	16	Dag 3	Dagssumma				170	25	85	2615	10.9307	93.8	71.3	395.8	31.2	0	115	20.8	575		0.145883	0.615569	0.241348	0.0228348	0	0.0256342		23.6	14.7422	37.7799	7946.23	6905.35	7946.23	1.37558	0	0
m47to	kostvane vt -04/alla män + kvinnor när	2004	1	16	Dag 1	Dagssumma				170	25	85	3069	12.8284	93.8	88.4	469.6	27.8	0	231	24.4	1085		0.124302	0.622306	0.254965	0.0173365	0	0.0189096		21.6	13.4929	34.5783	7946.23	6905.35	7946.23	1.6144	0	0
m48lö	kostvane vt -04/alla män + kvinnor när	2004	1	18	Dag 3	Dagssumma				170	42	95	1448	6.05264	38.4	21.2	271.8	23.5	0	149	8	425		0.107854	0.763402	0.129596	0.0310608	0	0.0319133		29.6	18.4902	47.385	8102.82	6984.19	8102.82	0.74698	0	0
m48må	kostvane vt -04/alla män + kvinnor när	2004	1	18	Dag 1	Dagssumma				170	42	95	870	3.6366	54.1	24.7	106.2	6.7	0	15	6.6	373		0.252901	0.496453	0.251306	0.014739	0	0.015399		27.6	17.2409	44.1833	8102.82	6984.19	8102.82	0.448807	0	0
m48on	kostvane vt -04/alla män + kvinnor när	2004	1	18	Dag 2	Dagssumma				170	42	95	1910	7.9838	96.7	71.8	217.4	17.6	0	103	11.3	398		0.205904	0.462912	0.332749	0.0176357	0	0.0192014		28.6	17.8656	45.7842	8102.82	6984.19	8102.82	0.985312	0	0
m49lö	kostvane vt -04/alla män + kvinnor när	2004	1	24	Dag 3	Dagssumma				170	29	71	5994	25.0549	187.8	153.2	648.3	25.3	0	148	26	1499		0.127424	0.439878	0.226239	0.00807825	0	-0.198381		47.6	29.7343	76.2002	7067.32	6291.82	7067.32	3.54518	0	0
m49må	kostvane vt -04/alla män + kvinnor när	2004	1	24	Dag 2	Dagssumma				170	29	71	3603	15.0605	140.6	69.8	595.2	36.6	0	111	18.7	813		0.158706	0.671848	0.171481	0.0194415	0	0.0214773		46.6	29.1096	74.5994	7067.32	6291.82	7067.32	2.13101	0	0
m49ti	kostvane vt -04/alla män + kvinnor när	2004	1	24	Dag 1	Dagssumma				170	29	71	3151	13.1712	116.3	113.9	411.4	23.2	0	48	10.9	900		0.150108	0.530993	0.319964	0.0140914	0	0.0151558		45.6	28.485	72.9985	7067.32	6291.82	7067.32	1.86367	0	0
m50lö	kostvane vt -04/alla män + kvinnor när	2004	1	25	Dag 3	Dagssumma				170	23	79	3047	12.7365	88.6	78.3	491	37.8	0	185	14.1	916		0.118259	0.655363	0.227465	0.0237429	0	0.0248295		49.6	30.9836	79.4019	7657.69	6709.64	7657.69	1.66322	0	0
m50må	kostvane vt -04/alla män + kvinnor när	2004	1	25	Dag 2	Dagssumma				170	23	79	2247	9.39246	67	77	256.4	15.9	0	108	9.8	529		0.121267	0.464074	0.303328	0.0135428	0	-0.0977869		50.6	31.6083	81.0028	7657.69	6709.64	7657.69	1.22654	0	0
m50on	kostvane vt -04/alla män + kvinnor när	2004	1	25	Dag 1	Dagssumma				170	23	79	2425	10.1365	75.4	96.6	311.7	22.3	0	243	14.2	851		0.126454	0.522754	0.352607	0.0175998	0	0.019415		48.6	30.359	77.8011	7657.69	6709.64	7657.69	1.3237	0	0
m51lö	kostvane vt -04/alla män + kvinnor när	2004	1	26	Dag 3	Dagssumma				170	26	90	3002	12.5484	192.8	61	314.1	18.6	0	16	32	1556		0.261197	0.42553	0.179864	0.0118581	0	-0.121551		53.6	33.4823	85.8053	8202.5	7080.51	8202.5	1.52982	0	0
m51må	kostvane vt -04/alla män + kvinnor när	2004	1	26	Dag 1	Dagssumma				170	26	90	2080	8.6944	149.2	45.9	265.1	18.2	0	82	18.1	1466		0.291728	0.518345	0.195333	0.0167464	0	0.0221522		51.6	32.233	82.6036	8202.5	7080.51	8202.5	1.05997	0	0
m51to	kostvane vt -04/alla män + kvinnor när	2004	1	26	Dag 2	Dagssumma				170	26	90	2239	9.35902	123.1	48.3	325.8	18	0	31	16.4	1659		0.223602	0.591793	0.190949	0.0153862	0	0.0217309		52.6	32.8576	84.2044	8202.5	7080.51	8202.5	1.141	0	0

## Sheet: 2004 kv
Idorig	Fil-Blad	År	Man?	Identitet		Måltid	kod	livsmedel	gram	Längd [cm]	Ålder [y]	Vikt [kg]	kcal	Energi MJ	Prot (g)	Fett (g)	KH (g)	Fib (g)	Alk (g)	VitC (mg)	Fe (mg)	Ca (mg)		E% Prot	E% Carb	E% Fett	E% Fiber	E% Alko	Avvikelse		PAL	EI_Min	EI_max	BMR_man	BMR_kvinna	BMR	EIpBMR	Include?	Include*Kvinna?
MEDEL										169	26.7857	59.1667	1726.33	7.21607	68.4857	56.5167	230.076	20.1833	1.09762	135.929	10.681	854.857	#DIV/0!	0.160349	0.549887	0.284342	0.0234892	0.00419082
STD										2.26779	7.84837	5.47251	603.52	2.52271	28.8928	29.1458	80.7069	10.9686	6.7827	91.3221	5.59754	450.472	#DIV/0!	0.0392666	0.093159	0.0917365	0.012397	0.0260545
MEDIAN										170	24.5	58	1764.5	7.37561	67.55	49.8	223.35	18.35	0	130	10.35	777.5	#NUM!	0.15278	0.526304	0.287028	0.0201159	0
IQR										0	10	7	928.5	3.88113	44.225	38.325	128.575	13.45	0	137	6.9	624.25	#NUM!	0.0640637	0.127435	0.136922	0.0154507	0
k107lö	kostvane vt -04/alla män + kvinnor när	2004	0	2	Dag 3	Dagssumma				164	25	58	2407	10.0613	74.4	121.7	253.1	14.3	0	80	11	593		0.12571	0.42765	0.447548	0.0113703	0	0.0122788		1.6	0.999472	2.56135	6313.89	5784.04	5784.04	1.73949	1	1
k107sö	kostvane vt -04/alla män + kvinnor när	2004	0	2	Dag 3	Dagssumma				164	25	58	1898	7.93364	60.3	87	217.6	23.6	0	257	10	427		0.129209	0.466268	0.405741	0.0237974	0	0.025015		1.6	0.999472	2.56135	6313.89	5784.04	5784.04	1.37164	1	1
k108lö	kostvane vt -04/alla män + kvinnor när	2004	0	3	Dag 3	Dagssumma				170	31	54	2373	9.91914	91	104	267.3	54.9	0	91	23.6	794		0.155961	0.458114	0.387937	0.044278	0	0.0462903		1.6	0.999472	2.56135	6067.87	5598.53	5598.53	1.77174	1	1
k108må	kostvane vt -04/alla män + kvinnor när	2004	0	3	Dag 2	Dagssumma				170	31	54	1809	7.56162	92.2	55.5	232.6	45.4	0	63	20.3	604		0.207284	0.52293	0.271569	0.048032	0	0.0498147		1.6	0.999472	2.56135	6067.87	5598.53	5598.53	1.35064	1	1
k108to	kostvane vt -04/alla män + kvinnor när	2004	0	3	Dag 1	Dagssumma				170	31	54	1444	6.03592	71.9	48.5	178.4	35.5	0	44	12.7	556		0.202504	0.502459	0.297303	0.0470517	0	0.0493181		1.6	0.999472	2.56135	6067.87	5598.53	5598.53	1.07813	1	1
k109lö	kostvane vt -04/alla män + kvinnor när	2004	0	4	Dag 3	Dagssumma				169	24	53	1900	7.942	67.6	68.1	251.9	12.3	0	139	10.3	985		0.144699	0.539197	0.317263	0.0123898	0	0.0135482		1.6	0.999472	2.56135	6157.92	5673.62	5673.62	1.39981	1	1
k109on	kostvane vt -04/alla män + kvinnor när	2004	0	4	Dag 1	Dagssumma				169	24	53	2508	10.4834	91.3	96.5	316.6	18.2	0	49	10.4	1505		0.148053	0.5134	0.340585	0.0138886	0	0.0159261		1.6	0.999472	2.56135	6157.92	5673.62	5673.62	1.84775	1	1
k109to	kostvane vt -04/alla män + kvinnor när	2004	0	4	Dag 2	Dagssumma				169	24	53	1815	7.5867	82.9	66.9	219.1	19.5	0	49	12.6	1153		0.185759	0.490951	0.326268	0.0205623	0	0.0235412		1.6	0.999472	2.56135	6157.92	5673.62	5673.62	1.33719	1	1
k110lö	kostvane vt -04/alla män + kvinnor när	2004	0	6	Dag 3	Dagssumma				163	25	59	2843	11.8837	141.8	92.1	357.2	34.5	0	101	29.3	1358		0.202849	0.510984	0.286753	0.023225	0	0.0238107		1.6	0.999472	2.56135	6349.83	5809.74	5809.74	2.04549	1	1
k110må	kostvane vt -04/alla män + kvinnor när	2004	0	6	Dag 1	Dagssumma				163	25	59	1804	7.54072	103.8	50.7	229.3	28.5	0	178	8.9	1436		0.234009	0.51694	0.248769	0.0302358	0	0.0299547		1.6	0.999472	2.56135	6349.83	5809.74	5809.74	1.29794	1	1
k110ti	kostvane vt -04/alla män + kvinnor när	2004	0	6	Dag 2	Dagssumma				163	25	59	2209	9.23362	121.1	49.7	313.9	34.2	0	129	13.4	865		0.222957	0.577921	0.199153	0.0296308	0	0.0296612		1.6	0.999472	2.56135	6349.83	5809.74	5809.74	1.58933	1	1
k107må	kostvane vt -04/alla män + kvinnor när	2004	0	2	Dag 1	Dagssumma				164	25	58	1312	5.48416	47.2	61.9	141	9.9	0	74	6.3	840		0.146312	0.437077	0.417621	0.0144416	0	0.0154518		1.6	0.999472	2.56135	6313.89	5784.04	5784.04	0.948154	0	0
k111lö	kostvane vt -04/alla män + kvinnor när	2004	0	7	Dag 3	Dagssumma				170	25	59	1408	5.88544	42.7	45.7	204.7	15	0	134	8	886		0.123338	0.591273	0.287302	0.0203893	0	0.0223025		1.6	0.999472	2.56135	6490.24	5900.39	5900.39	0.997467	0	0
k111må	kostvane vt -04/alla män + kvinnor när	2004	0	7	Dag 1	Dagssumma				170	25	58	1155	4.8279	52.4	43.1	138.1	25.2	0	266	6.7	560		0.184511	0.486278	0.330309	0.0417573	0	0.0428551		1.6	0.999472	2.56135	6434.24	5861.74	5861.74	0.82363	0	0
k111ti	kostvane vt -04/alla män + kvinnor när	2004	0	7	Dag 2	Dagssumma				170	25	58	597	2.49546	13.7	11.8	107.6	19.8	0	89	3.7	144		0.0933295	0.733011	0.174958	0.0634753	0	0.0647736		1.6	0.999472	2.56135	6434.24	5861.74	5861.74	0.42572	0	0
k112lö	kostvane vt -04/alla män + kvinnor när	2004	0	11	Dag 3	Dagssumma				170	24	70	1806	7.54908	69.2	49.9	190.7	42.7	44.5	100	19.5	1388		0.155834	0.429443	0.244573	0.0452505	0.170948	0.046048		8.6	5.37216	13.7673	7129.97	6343.66	6343.66	1.19002	0	0
k112må	kostvane vt -04/alla män + kvinnor när	2004	0	11	Dag 1	Dagssumma				170	24	70	1389	5.80602	77.3	30.4	200.7	18.5	0	24	4.9	2070		0.226334	0.587649	0.19373	0.0254908	0	0.0332035		6.6	4.12282	10.5656	7129.97	6343.66	6343.66	0.915247	0	0
k112to	kostvane vt -04/alla män + kvinnor när	2004	0	11	Dag 2	Dagssumma				170	24	70	1503	6.28254	71.8	34.6	224.6	34.5	0	136	8.5	1864		0.194284	0.607748	0.203771	0.0439313	0	0.0497347		7.6	4.74749	12.1664	7129.97	6343.66	6343.66	0.990365	0	0
k113lö	kostvane vt -04/alla män + kvinnor när	2004	0	15	Dag 3	Dagssumma				170	22	55	2849	11.9088	88.5	110.1	374.3	19.5	0	171	17.4	1325		0.126335	0.534318	0.342074	0.0130995	0	0.0158269		19.6	12.2435	31.3766	6337.44	5800.08	5800.08	2.05322	0	0
k113må	kostvane vt -04/alla män + kvinnor när	2004	0	15	Dag 1	Dagssumma				170	22	55	2191	9.15838	59.7	46.7	377	24.2	1.6	191	9.9	942		0.110817	0.699796	0.188669	0.0211391	0.0050664	0.025487		20.6	12.8682	32.9774	6337.44	5800.08	5800.08	1.57901	0	0
k113to	kostvane vt -04/alla män + kvinnor när	2004	0	15	Dag 1	Dagssumma				170	22	55	1787	7.46966	57.4	49.9	275.4	10.7	0	28	11.5	699		0.130635	0.626776	0.247173	0.0114597	0	0.0160436		18.6	11.6189	29.7757	6337.44	5800.08	5800.08	1.28786	0	0
k114lö	kostvane vt -04/alla män + kvinnor när	2004	0	17	Dag 3	Dagssumma				170	37	62	3058	12.7824	115.9	120.6	318.3	15.4	0	241	13.7	1594		0.154141	0.423323	0.349088	0.00963822	0	-0.0638094		24.6	15.3669	39.3808	6373.48	5799.15	5799.15	2.20419	0	0
k114må	kostvane vt -04/alla män + kvinnor när	2004	0	17	Dag 1	Dagssumma				170	37	62	2257	9.43426	100	87.4	266.3	23.4	0	182	12.2	1333		0.180194	0.479857	0.342772	0.0198426	0	0.0226663		25.6	15.9916	40.9816	6373.48	5799.15	5799.15	1.62683	0	0
k114ti	kostvane vt -04/alla män + kvinnor när	2004	0	17	Dag 2	Dagssumma				170	37	62	2452	10.2494	87	107.5	283	19.3	0	268	11.6	1229		0.144302	0.469395	0.388073	0.0150644	0	0.0168342		26.6	16.6162	42.5825	6373.48	5799.15	5799.15	1.76739	0	0
k115lö	kostvane vt -04/alla män + kvinnor när	2004	0	19	Dag 3	Dagssumma				170	49	58	2658	11.1104	100.9	85.1	369	16.9	0	131	14.9	589		0.154386	0.564604	0.2834	0.0121687	0	0.0145593		32.6	20.3642	52.1875	5864.73	5427.35	5427.35	2.04712	0	0
k115må	kostvane vt -04/alla män + kvinnor när	2004	0	19	Dag 1	Dagssumma				170	49	58	1213	5.07034	42.7	58.1	130	8.8	0	10	3.1	1021		0.143166	0.435868	0.423976	0.0138847	0	0.0168943		30.6	19.1149	48.9859	5864.73	5427.35	5427.35	0.93422	0	0
k115on	kostvane vt -04/alla män + kvinnor när	2004	0	19	Dag 2	Dagssumma				170	49	58	1085	4.5353	45.5	30.9	154	11	0	62	6.3	300		0.170551	0.57725	0.252089	0.0194033	0	0.0192931		31.6	19.7396	50.5867	5864.73	5427.35	5427.35	0.835638	0	0
k116lö	kostvane vt -04/alla män + kvinnor när	2004	0	20	Dag 3	Dagssumma				170	21	55	1447	6.04846	46.5	40.3	222.1	11	0	415	6.9	551		0.130694	0.624242	0.246526	0.0145492	0	0.0160107		33.6	20.9889	53.7884	6361.17	5818.18	5818.18	1.03958	0	0
k116on	kostvane vt -04/alla män + kvinnor när	2004	0	20	Dag 2	Dagssumma				170	21	55	882	3.68676	23.1	6.6	179.9	7.1	0	267	2.9	197		0.106516	0.829536	0.066237	0.0154065	0	0.0176958		35.6	22.2383	56.9901	6361.17	5818.18	5818.18	0.633663	0	0
k116to	kostvane vt -04/alla män + kvinnor när	2004	0	20	Dag 1	Dagssumma				170	21	55	2239	9.35902	50.7	53.3	384.7	16.2	0	281	7.9	466		0.092093	0.69878	0.210717	0.0138476	0	0.0154375		34.6	21.6136	55.3892	6361.17	5818.18	5818.18	1.60858	0	0
k117lö	kostvane vt -04/alla män + kvinnor när	2004	0	21	Dag 3	Dagssumma				170	32	58	1526	6.37868	56.1	48.2	189.7	14.7	0	42	12.6	538		0.149514	0.505575	0.279588	0.0184364	0	-0.0468874		38.6	24.1123	61.7926	6268.14	5735.04	5735.04	1.11223	0	0
k117on	kostvane vt -04/alla män + kvinnor när	2004	0	21	Dag 1	Dagssumma				170	32	58	1742	7.28156	90.3	22.1	291.5	26.6	0	219	11.8	1150		0.21082	0.680555	0.112297	0.0292245	0	0.0328968		36.6	22.8629	58.5909	6268.14	5735.04	5735.04	1.26966	0	0
k117to	kostvane vt -04/alla män + kvinnor när	2004	0	21	Dag 2	Dagssumma				170	32	58	1472	6.15296	52.5	65.2	168.7	17.2	0	172	10.7	769		0.145052	0.466101	0.392071	0.0223632	0	0.0255877		37.6	23.4876	60.1918	6268.14	5735.04	5735.04	1.07287	0	0
k118lö	kostvane vt -04/alla män + kvinnor när	2004	0	22	Dag 3	Dagssumma				170	20	65	1813	7.57834	67.5	30.3	313.5	23.8	0	76	13.8	615		0.151418	0.703254	0.147935	0.0251242	0	0.0277317		41.6	25.9863	66.5952	6944.89	6222.8	6222.8	1.21783	0	0
k118må	kostvane vt -04/alla män + kvinnor när	2004	0	22	Dag 1	Dagssumma				170	20	65	1883	7.87094	113.3	32.3	280.5	22.9	0	181	17.3	707		0.24471	0.605836	0.151837	0.0232755	0	0.0256589		39.6	24.7369	63.3935	6944.89	6222.8	6222.8	1.26486	0	0
k118ti	kostvane vt -04/alla män + kvinnor när	2004	0	22	Dag 2	Dagssumma				170	20	65	1617	6.75906	87.1	21.7	264.5	19.4	0	195	13	951		0.219069	0.665255	0.118789	0.0229618	0	0.0260746		40.6	25.3616	64.9943	6944.89	6222.8	6222.8	1.08618	0	0
k119lö	kostvane vt -04/alla män + kvinnor när	2004	0	23	Dag 3	Dagssumma				170	20	53	1345	5.6221	38.8	62.2	157.4	8.9	0	22	4.4	786		0.117323	0.475943	0.409349	0.0126643	0	0.015279		44.6	27.8603	71.3977	6272.9	5758.97	5758.97	0.976234	0	0
k119on	kostvane vt -04/alla män + kvinnor när	2004	0	23	Dag 1	Dagssumma				170	20	53	858	3.58644	34.9	30	111.1	8.7	0	21	5.2	508		0.165429	0.526623	0.309499	0.0194064	0	0.0209567		42.6	26.6109	68.196	6272.9	5758.97	5758.97	0.622757	0	0
k119to	kostvane vt -04/alla män + kvinnor när	2004	0	23	Dag 2	Dagssumma				170	20	53	588	2.45784	25.4	18.7	78.6	9.2	0	20	5.9	726		0.175683	0.543648	0.281507	0.029945	0	0.0307831		43.6	27.2356	69.7968	6272.9	5758.97	5758.97	0.426785	0	0
k120lö	kostvane vt -04/alla män + kvinnor när	2004	0	27	Dag 3	Dagssumma				170	20	70	1216	5.08288	57.4	43.1	148.4	11.6	0	217	5.4	273		0.191978	0.496333	0.313739	0.0182574	0	0.0203074		56.6	35.3563	90.6078	7224.89	6416.06	6416.06	0.792212	0	0
k120må	kostvane vt -04/alla män + kvinnor när	2004	0	27	Dag 1	Dagssumma				170	20	70	1016	4.24688	29.2	41.2	131.4	6.9	0	96	4.5	280		0.116886	0.525986	0.358946	0.0129978	0	0.0148156		54.6	34.107	87.4061	7224.89	6416.06	6416.06	0.661914	0	0
k120ti	kostvane vt -04/alla män + kvinnor när	2004	0	27	Dag 2	Dagssumma				170	20	70	1132	4.73176	33.4	44.1	149.5	7.8	0	198	5.6	327		0.119998	0.537115	0.34484	0.0131875	0	0.0151402		55.6	34.7317	89.007	7224.89	6416.06	6416.06	0.737487	0	0

## Sheet: 2004 m
Idorig	Fil-Blad	År	Man?	Identitet		Måltid	kod	livsmedel	gram	Längd [cm]	Ålder [y]	Vikt [kg]	kcal	Energi MJ	Prot (g)	Fett (g)	KH (g)	Fib (g)	Alk (g)	VitC (mg)	Fe (mg)	Ca (mg)		E% Prot	E% Carb	E% Fett	E% Fiber	E% Alko	Avvikelse		PAL	EI_Min	EI_max	BMR_man	BMR_kvinna	BMR	EIpBMR	Include?	Include*Kvinna?
MEDEL										171.077	27.7692	77.9231	2629.54	10.9915	115.292	84.1179	332.246	25.9564	2.29744	106.513	16.6769	1176.08	#DIV/0!	0.183138	0.517633	0.282094	0.0199395	0.0053505
STD										2.78627	4.94825	7.88827	926.017	3.87075	41.393	36.3589	116.099	12.0475	14.1623	68.3062	7.17554	560.246	#DIV/0!	0.0479609	0.0825986	0.0650051	0.00977352	0.0329827
MEDIAN										170	26	75	2495	10.4291	97.7	77	316.9	24.1	0	91	15.2	1153	#NUM!	0.170774	0.496453	0.296491	0.0171773	0
IQR										0	4	11	1027	4.29286	52.4	36.8	130.5	13.4	0	90	8.3	722	#NUM!	0.0777198	0.117782	0.105284	0.00934001	0
m39fre	kostvane vt -04/alla män + kvinnor när	2004	1	1	Dag 3	Dagssumma				170	33	75	1575	6.5835	87.6	68.9	150.2	47.6	0	116	20.2	799		0.226202	0.387848	0.387226	0.0578416	0	0.0591175		1.6	0.999472	2.56135	7196.4	6374.03	7196.4	0.914833	0	0
m39må	kostvane vt -04/alla män + kvinnor när	2004	1	1	Dag 1	Dagssumma				170	33	75	2429	10.1532	124.2	108.3	237.7	28.6	0	193	18.7	1184		0.207954	0.397992	0.394663	0.0225347	0	0.0231434		1.6	0.999472	2.56135	7196.4	6374.03	7196.4	1.41088	1	0
m39ti	kostvane vt -04/alla män + kvinnor när	2004	1	1	Dag 2	Dagssumma				170	33	75	3296	13.7773	138.4	127.2	396.1	64.2	0	183	29.8	1403		0.170774	0.488754	0.341606	0.0372788	0	0.0384125		1.6	0.999472	2.56135	7196.4	6374.03	7196.4	1.91447	1	0
m40lö	kostvane vt -04/alla män + kvinnor när	2004	1	5	Dag 3	Dagssumma				180	26	67	5049	21.1048	166.3	222.2	592.3	31	0	41	41.4	1926		0.133955	0.4771	0.389551	0.0117509	0	0.0123564		1.6	0.999472	2.56135	7115.11	6321	7115.11	2.9662	0	0
m40må	kostvane vt -04/alla män + kvinnor när	2004	1	5	Dag 1	Dagssumma				180	26	67	3298	13.7856	154.3	125.5	384.4	29.6	0	253	12.7	1978		0.190278	0.474029	0.336836	0.0171773	0	0.0183205		1.6	0.999472	2.56135	7115.11	6321	7115.11	1.93752	1	0
m40to	kostvane vt -04/alla män + kvinnor när	2004	1	5	Dag 2	Dagssumma				180	26	67	1954	8.16772	118.7	45.3	262.8	24.1	0	69	12	740		0.247058	0.546983	0.20521	0.0236051	0	0.0228558		1.6	0.999472	2.56135	7115.11	6321	7115.11	1.14794	1	0
m41lö	kostvane vt -04/alla män + kvinnor när	2004	1	8	Dag 3	Dagssumma				170	28	75	2253	9.41754	88	91.9	266.8	24.3	0	26	21.7	611		0.158853	0.481612	0.36106	0.0206423	0	0.0221671		1.6	0.999472	2.56135	7315.05	6464.53	7315.05	1.28742	1	0
m41må	kostvane vt -04/alla män + kvinnor när	2004	1	8	Dag 2	Dagssumma				170	28	75	2517	10.5211	96.6	94.9	316.9	31.2	0	292	25.8	707		0.156087	0.512049	0.33374	0.0237238	0	0.0256001		1.6	0.999472	2.56135	7315.05	6464.53	7315.05	1.43828	1	0
m41to	kostvane vt -04/alla män + kvinnor när	2004	1	8	Dag 1	Dagssumma				170	28	75	2356	9.84808	105.5	81	275.5	19.9	0	100	14.4	1068		0.182117	0.475575	0.304323	0.0161656	0	-0.0218195		1.6	0.999472	2.56135	7315.05	6464.53	7315.05	1.34628	1	0
m42lö	kostvane vt -04/alla män + kvinnor när	2004	1	9	Dag 3	Dagssumma				170	23	78	3105	12.9789	189.4	116.2	322.9	17.6	0	45	15.2	1771		0.24808	0.42294	0.331261	0.0108484	0	0.013129		1.6	0.999472	2.56135	7601.69	6670.98	7601.69	1.70737	1	0
m42må	kostvane vt -04/alla män + kvinnor när	2004	1	9	Dag 2	Dagssumma				170	23	78	3496	14.6133	218.4	117.1	388.1	24.4	0	97	19	1162		0.25407	0.451487	0.296491	0.0133577	0	0.0154052		2.6	1.62414	4.1622	7601.69	6670.98	7601.69	1.92237	1	0
m42to	kostvane vt -04/alla män + kvinnor när	2004	1	9	Dag 1	Dagssumma				170	23	78	3867	16.1641	193.7	137.3	460.3	29.1	0	79	19.2	1345		0.203717	0.484105	0.314284	0.0144023	0	0.0165082		1.6	0.999472	2.56135	7601.69	6670.98	7601.69	2.12638	1	0
m43lö	kostvane vt -04/alla män + kvinnor när	2004	1	10	Dag 3	Dagssumma				170	25	70	2979	12.4522	97.7	69	333.2	10.8	89.6	48	18.1	1153		0.133382	0.454891	0.205024	0.00693852	0.20867	0.00890444		5.6	3.49815	8.96473	7106.24	6325.56	7106.24	1.75229	0	0
m43må	kostvane vt -04/alla män + kvinnor när	2004	1	10	Dag 1	Dagssumma				170	25	70	1833	7.66194	88.2	73.2	204.9	15.7	0	90	10.4	1723		0.195695	0.454624	0.353487	0.0163927	0	0.0201985		3.6	2.24881	5.76304	7106.24	6325.56	7106.24	1.0782	0	0
m43ti	kostvane vt -04/alla män + kvinnor när	2004	1	10	Dag 2	Dagssumma				170	25	70	1665	6.9597	102.9	58.6	179.7	14.4	0	135	14.2	1136		0.251347	0.438941	0.311536	0.0165524	0	0.0183772		4.6	2.87348	7.36389	7106.24	6325.56	7106.24	0.979379	0	0
m44lö	kostvane vt -04/alla män + kvinnor när	2004	1	12	Dag 3	Dagssumma				170	30	82	2659	11.1146	97.2	80.4	381.7	48.4	0	81	18.9	1369		0.148669	0.583817	0.267647	0.034837	0	0.0349702		11.6	7.24617	18.5698	7659.58	6698.9	7659.58	1.45107	0	0
m44må	kostvane vt -04/alla män + kvinnor när	2004	1	12	Dag 1	Dagssumma				170	30	82	2582	10.7928	89.6	69.8	393.3	47.8	0	71	14.9	1293		0.141132	0.619499	0.23929	0.0354312	0	0.0353515		9.6	5.99683	15.3681	7659.58	6698.9	7659.58	1.40905	0	0
m44ti	kostvane vt -04/alla män + kvinnor när	2004	1	12	Dag 2	Dagssumma				170	30	82	2470	10.3246	96.9	87.8	319.1	48	0	78	16.7	1381		0.159551	0.525415	0.314647	0.0371927	0	0.0368053		10.6	6.6215	16.969	7659.58	6698.9	7659.58	1.34793	0	0
m45lö	kostvane vt -04/alla män + kvinnor när	2004	1	13	Dag 3	Dagssumma				170	24	75	1794	7.49892	65.7	59.8	247.5	20.1	0	108	10.7	613		0.148941	0.561081	0.295056	0.0214431	0	0.0265212		14.6	9.12018	23.3723	7409.97	6536.93	7409.97	1.012	0	0
m45må	kostvane vt -04/alla män + kvinnor när	2004	1	13	Dag 1	Dagssumma				170	24	75	2042	8.53556	85.1	59.8	287.4	25	0	88	13.9	744		0.169491	0.572405	0.259221	0.0234314	0	0.0245491		12.6	7.87084	20.1706	7409.97	6536.93	7409.97	1.1519	0	0
m45to	kostvane vt -04/alla män + kvinnor när	2004	1	13	Dag 2	Dagssumma				170	24	75	2512	10.5002	118.4	73.5	340.2	28.4	0	91	15.3	778		0.191692	0.550792	0.258996	0.0216378	0	0.0231177		13.6	8.49551	21.7715	7409.97	6536.93	7409.97	1.41703	0	0
m46lö	kostvane vt -04/alla män + kvinnor när	2004	1	14	Dag 3	Dagssumma				174	27	71	2495	10.4291	131.3	88.9	266.3	12.2	0	58	9	2036		0.214026	0.434083	0.315396	0.00935843	0	-0.0271356		16.6	10.3695	26.574	7195.02	6379.82	7195.02	1.44949	0	0
m46må	kostvane vt -04/alla män + kvinnor när	2004	1	14	Dag 1	Dagssumma				174	27	71	2509	10.4876	151.7	91.6	269.8	19.3	0	59	8.6	3252		0.245899	0.437335	0.323162	0.0147221	0	0.0211182		15.6	9.74485	24.9732	7195.02	6379.82	7195.02	1.45762	0	0
m46on	kostvane vt -04/alla män + kvinnor när	2004	1	14	Dag 2	Dagssumma				174	27	71	1745	7.2941	83.1	52.6	232.4	13	0	162	8.6	1229		0.193677	0.541643	0.266818	0.0142581	0	0.0163968		17.6	10.9942	28.1749	7195.02	6379.82	7195.02	1.01377	0	0
m47fr	kostvane vt -04/alla män + kvinnor när	2004	1	16	Dag 3	Dagssumma				170	25	85	2372	9.91496	89.9	58.4	368.3	14.9	0	6	9.7	1421		0.154141	0.63148	0.217933	0.0120222	0	0.0155765		22.6	14.1175	36.1791	7946.23	6905.35	7946.23	1.24776	0	0
m47lö	kostvane vt -04/alla män + kvinnor när	2004	1	16	Dag 3	Dagssumma				170	25	85	2615	10.9307	93.8	71.3	395.8	31.2	0	115	20.8	575		0.145883	0.615569	0.241348	0.0228348	0	0.0256342		23.6	14.7422	37.7799	7946.23	6905.35	7946.23	1.37558	0	0
m47to	kostvane vt -04/alla män + kvinnor när	2004	1	16	Dag 1	Dagssumma				170	25	85	3069	12.8284	93.8	88.4	469.6	27.8	0	231	24.4	1085		0.124302	0.622306	0.254965	0.0173365	0	0.0189096		21.6	13.4929	34.5783	7946.23	6905.35	7946.23	1.6144	0	0
m48lö	kostvane vt -04/alla män + kvinnor när	2004	1	18	Dag 3	Dagssumma				170	42	95	1448	6.05264	38.4	21.2	271.8	23.5	0	149	8	425		0.107854	0.763402	0.129596	0.0310608	0	0.0319133		29.6	18.4902	47.385	8102.82	6984.19	8102.82	0.74698	0	0
m48må	kostvane vt -04/alla män + kvinnor när	2004	1	18	Dag 1	Dagssumma				170	42	95	870	3.6366	54.1	24.7	106.2	6.7	0	15	6.6	373		0.252901	0.496453	0.251306	0.014739	0	0.015399		27.6	17.2409	44.1833	8102.82	6984.19	8102.82	0.448807	0	0
m48on	kostvane vt -04/alla män + kvinnor när	2004	1	18	Dag 2	Dagssumma				170	42	95	1910	7.9838	96.7	71.8	217.4	17.6	0	103	11.3	398		0.205904	0.462912	0.332749	0.0176357	0	0.0192014		28.6	17.8656	45.7842	8102.82	6984.19	8102.82	0.985312	0	0
m49lö	kostvane vt -04/alla män + kvinnor när	2004	1	24	Dag 3	Dagssumma				170	29	71	5994	25.0549	187.8	153.2	648.3	25.3	0	148	26	1499		0.127424	0.439878	0.226239	0.00807825	0	-0.198381		47.6	29.7343	76.2002	7067.32	6291.82	7067.32	3.54518	0	0
m49må	kostvane vt -04/alla män + kvinnor när	2004	1	24	Dag 2	Dagssumma				170	29	71	3603	15.0605	140.6	69.8	595.2	36.6	0	111	18.7	813		0.158706	0.671848	0.171481	0.0194415	0	0.0214773		46.6	29.1096	74.5994	7067.32	6291.82	7067.32	2.13101	0	0
m49ti	kostvane vt -04/alla män + kvinnor när	2004	1	24	Dag 1	Dagssumma				170	29	71	3151	13.1712	116.3	113.9	411.4	23.2	0	48	10.9	900		0.150108	0.530993	0.319964	0.0140914	0	0.0151558		45.6	28.485	72.9985	7067.32	6291.82	7067.32	1.86367	0	0
m50lö	kostvane vt -04/alla män + kvinnor när	2004	1	25	Dag 3	Dagssumma				170	23	79	3047	12.7365	88.6	78.3	491	37.8	0	185	14.1	916		0.118259	0.655363	0.227465	0.0237429	0	0.0248295		49.6	30.9836	79.4019	7657.69	6709.64	7657.69	1.66322	0	0
m50må	kostvane vt -04/alla män + kvinnor när	2004	1	25	Dag 2	Dagssumma				170	23	79	2247	9.39246	67	77	256.4	15.9	0	108	9.8	529		0.121267	0.464074	0.303328	0.0135428	0	-0.0977869		50.6	31.6083	81.0028	7657.69	6709.64	7657.69	1.22654	0	0
m50on	kostvane vt -04/alla män + kvinnor när	2004	1	25	Dag 1	Dagssumma				170	23	79	2425	10.1365	75.4	96.6	311.7	22.3	0	243	14.2	851		0.126454	0.522754	0.352607	0.0175998	0	0.019415		48.6	30.359	77.8011	7657.69	6709.64	7657.69	1.3237	0	0
m51lö	kostvane vt -04/alla män + kvinnor när	2004	1	26	Dag 3	Dagssumma				170	26	90	3002	12.5484	192.8	61	314.1	18.6	0	16	32	1556		0.261197	0.42553	0.179864	0.0118581	0	-0.121551		53.6	33.4823	85.8053	8202.5	7080.51	8202.5	1.52982	0	0
m51må	kostvane vt -04/alla män + kvinnor när	2004	1	26	Dag 1	Dagssumma				170	26	90	2080	8.6944	149.2	45.9	265.1	18.2	0	82	18.1	1466		0.291728	0.518345	0.195333	0.0167464	0	0.0221522		51.6	32.233	82.6036	8202.5	7080.51	8202.5	1.05997	0	0
m51to	kostvane vt -04/alla män + kvinnor när	2004	1	26	Dag 2	Dagssumma				170	26	90	2239	9.35902	123.1	48.3	325.8	18	0	31	16.4	1659		0.223602	0.591793	0.190949	0.0153862	0	0.0217309		52.6	32.8576	84.2044	8202.5	7080.51	8202.5	1.141	0	0

## Sheet: 2005 alla
Idorig	Fil-Blad	År	Man?	Identitet		Måltid	kod	livsmedel	gram	Längd [cm]	Ålder [y]	Vikt [kg]	kcal	Energi MJ)	Prot (g)	Fett (g)	KH (g)	Fib (g)	Alk (g)	VitC (mg)	Fe (mg)	Ca (mg)		E% Prot	E% Carb	E% Fett	E% Fiber	E% Alko	Avvikelse		PAL	EI_Min	EI_max	BMR_man	BMR_kvinna	BMR	EIpBMR	Include?	Include*Kvinna?
MEDEL										170.588	27.9412	64.4706	2080.41	8.69612	87.3706	73.8588	254.506	27.1562	0.188235	165.176	14.5353	908.533	#DIV/0!	0.176861	0.506619	0.301944	0.0254704	0.000697617
STD										3.86628	5.21841	6.9122	572.779	2.39421	19.0566	33.8784	60.8034	10.2116	0.752941	118.037	5.64029	330.004	#DIV/0!	0.0418046	0.0861149	0.0831785	0.0131898	0.00279047
MEDIAN										172	28	65	1802	7.53236	86	62.2	258.6	24.55	0	142	11.9	941	#NUM!	0.162617	0.483709	0.325868	0.0245341	0
IQR										0	11	9.5	824.5	3.44641	30.4	56.55	88.6	6.75	0	172	6.25	488	#NUM!	0.0666614	0.105061	0.114587	0.0156959	0
k133lö	kostvane vt-05 knh/alla män + kvinnor KNH	2005	0	2	Dag 3	Dagssumma				172	37	69	2461	10.287	91	90.6	292.7	25.5	0	367	13	1223		0.150384	0.483709	0.325868	0.0198309	0	-0.0202081		1.6	0.999472	2.56135	6805.6	6095.62	6095.62	1.6876	1	1
k133må	kostvane vt-05 knh/alla män + kvinnor KNH	2005	0	2	Dag 1	Dagssumma				172	37	69	1802	7.53236	99.1	51.9	232.6	23.1	0	257	11.9	941		0.223662	0.524962	0.25494	0.0245341	0	0.0280974		1.6	0.999472	2.56135	6805.6	6095.62	6095.62	1.2357	1	1
k134sö	kostvane vt-05 knh/alla män + kvinnor KNH	2005	0	4	Dag 3	Dagssumma				172	23	65	1739	7.26902	65.1	47.6	259.6	26.5	0	111	9.3	418		0.152249	0.607124	0.242289	0.0291649	0	0.0308267		1.6	0.999472	2.56135	6913.82	6194.4	6194.4	1.17348	1	1
k134to	kostvane vt-05 knh/alla män + kvinnor KNH	2005	0	4	Dag 1	Dagssumma				172	23	65	1576	6.58768	76.8	62.2	176.4	38.6	0	142	10.7	914		0.198188	0.455213	0.349349	0.0468754	0	0.049626		1.6	0.999472	2.56135	6913.82	6194.4	6194.4	1.06349	1	1
k135lö	kostvane vt-05 knh/alla män + kvinnor KNH	2005	0	5	Dag 3	Dagssumma				172	22	60	3608	15.0814	124.5	135.6	392	22.5	0	302	19.5	1575		0.140338	0.441868	0.332674	0.0119352	0	-0.0731853		1.6	0.999472	2.56135	6657.55	6019.24	6019.24	2.50554	1	1
k135to	kostvane vt-05 knh/alla män + kvinnor KNH	2005	0	5	Dag 1	Dagssumma				172	22	60	1760	7.3568	86	52.1	234.9	28.2	0	60	14.9	599		0.198728	0.542804	0.26203	0.0306655	0	0.0342268		1.6	0.999472	2.56135	6657.55	6019.24	6019.24	1.22221	1	1
k137fr	kostvane vt-05 knh/alla män + kvinnor KNH	2005	0	7	Dag 3	Dagssumma				172	34	76	2678	11.194	84.5	109.5	337.1	18	0	134	11.2			0.128327	0.511942	0.361934	0.012864	0	0.0150669		1.6	0.999472	2.56135	7268.79	6420.48	6420.48	1.74349	1	1
k137on	kostvane vt-05 knh/alla män + kvinnor KNH	2005	0	7	Dag 1	Dagssumma				172	34	76	1872	7.82496	62.6	53.5	278.6	10.7	3.2	38	11			0.136001	0.605268	0.252973	0.0109394	0.0118595	0.0170403		1.6	0.999472	2.56135	7268.79	6420.48	6420.48	1.21875	1	1
k138lö	kostvane vt-05 knh/alla män + kvinnor KNH	2005	0	8	Dag 3	Dagssumma				172	33	76	1743	7.28574	55.4	83.3	141.5	23.6	0	46	13.3	535		0.129266	0.330166	0.423032	0.0259136	0	-0.0916228		1.6	0.999472	2.56135	7292.52	6438.58	6438.58	1.13157	1	1
k139lö	kostvane vt-05 knh/alla män + kvinnor KNH	2005	0	9	Dag 3	Dagssumma				172	26	54	2338	9.77284	85.5	106.7	258.6	39.5	0	97	17.8	921		0.148729	0.449839	0.403967	0.0323345	0	0.0348681		1.6	0.999472	2.56135	6226.64	5714.93	5714.93	1.71006	1	1
k139må	kostvane vt-05 knh/alla män + kvinnor KNH	2005	0	9	Dag 1	Dagssumma				172	26	54	2586	10.8095	103.4	109.6	295.5		0	45	24.7	983		0.162617	0.464731	0.375152	0	0	0.00249966		1.6	0.999472	2.56135	6226.64	5714.93	5714.93	1.89145	1	1
k140lö	kostvane vt-05 knh/alla män + kvinnor KNH	2005	0	10	Dag 3	Dagssumma				172	22	59	1518	6.34524	62.2	17.4	273.5	18.1	0	77	11.5	592		0.166645	0.732754	0.101462	0.0228203	0	0.0236807		1.6	0.999472	2.56135	6601.55	5980.59	5980.59	1.06097	1	1
k140må	kostvane vt-05 knh/alla män + kvinnor KNH	2005	0	10	Dag 1	Dagssumma				172	22	59	1441	6.02338	90.5	28	202.8	23	0	149	8.9	466		0.255421	0.57237	0.171996	0.0305476	0	0.0303351		1.6	0.999472	2.56135	6601.55	5980.59	5980.59	1.00716	1	1
k141a	kostvane vt-05 knh/alla män + kvinnor KNH	2005	0	11	Dag 1	Dagssumma				172	28	67	1659	6.93462	97.9	51.2	199.3	29.6	0	224	11.8	1010		0.239999	0.488578	0.27318	0.0341475	0	0.0359039		1.6	0.999472	2.56135	6907.17	6181.21	6181.21	1.12189	1	1
k141b	kostvane vt-05 knh/alla män + kvinnor KNH	2005	0	11	Dag 3	Dagssumma				172	28	67	1800	7.524	76.6	68	208.2	22.8	0	149	10.6	1080		0.173073	0.470415	0.334397	0.0242424	0	0.00212653		1.6	0.999472	2.56135	6907.17	6181.21	6181.21	1.21724	1	1
k142lö	kostvane vt-05 knh/alla män + kvinnor KNH	2005	0	12	Dag 3	Dagssumma				160	29	60	2910	12.1638	107.8	131.9	320.7	28.5	0	142	16.4	1429		0.15066	0.448207	0.401215	0.0187441	0	0.0188264		1.6	0.999472	2.56135	6250.73	5737.15	5737.15	2.12018	1	1
k142må	kostvane vt-05 knh/alla män + kvinnor KNH	2005	0	12	Dag 1	Dagssumma				160	29	60	1876	7.84168	116.4	56.5	222.6	56.3	0	468	30.6	942		0.252344	0.482575	0.266588	0.0574367	0	0.058944		1.6	0.999472	2.56135	6250.73	5737.15	5737.15	1.36683	1	1
k132må	kostvane vt-05 knh/alla män + kvinnor KNH	2005	0	1	Dag 1	Dagssumma				172	32	63	1349	5.63882	51	48.1	176.6	12.9	0	112	10	648		0.153756	0.532416	0.315616	0.0183017	0	0.0200893		1.6	0.999472	2.56135	6588.25	5954.2	5954.2	0.947032	0	0
k132sö	kostvane vt-05 knh/alla män + kvinnor KNH	2005	0	1	Dag 3	Dagssumma				172	32	63	1181	4.93658	55.5	72.1	78.3	8.1	0	191	6.1	408		0.191124	0.26964	0.540394	0.0131265	0	0.0142852		1.6	0.999472	2.56135	6588.25	5954.2	5954.2	0.829092	0	0
k136må	kostvane vt-05 knh/alla män + kvinnor KNH	2005	0	6	Dag 1	Dagssumma				172	23	57	1328	5.55104	82.9	33.7	171.3	23.9	0	564	11.5	565		0.25388	0.524604	0.224625	0.034444	0	0.0375533		1.6	0.999472	2.56135	6465.82	5885.18	5885.18	0.943223	0	0
k136sö	kostvane vt-05 knh/alla män + kvinnor KNH	2005	0	6	Dag 3	Dagssumma				172	23	57	1313	5.48834	83.3	36.3	161.3	23.8	0	268	8.4	816		0.25802	0.499623	0.244719	0.0346917	0	0.0370531		1.6	0.999472	2.56135	6465.82	5885.18	5885.18	0.932569	0	0
k138må	kostvane vt-05 knh/alla män + kvinnor KNH	2005	0	8	Dag 1	Dagssumma				172	33	76	1268	5.30024	36.8	63.3	137.6	10	0	31	6.4	354		0.118032	0.441339	0.441886	0.0150937	0	0.0163502		1.6	0.999472	2.56135	7292.52	6438.58	6438.58	0.8232	0	0
k143lö	kostvane vt-05 knh/alla män + kvinnor KNH	2005	0	15	Dag 3	Dagssumma				172	38	69	1948	8.14264	85.8	59.5	213.8	22.6	0	161	15.3	983		0.179131	0.446366	0.270367	0.0222041	0	-0.0819317		4.6	2.87348	7.36389	6781.87	6077.52	6077.52	1.3398	0	0
k143må	kostvane vt-05 knh/alla män + kvinnor KNH	2005	0	15	Dag 1	Dagssumma				172	38	69	1688	7.05584	81.2	54.6	200.3	30.9	0	57	12.1	943		0.195639	0.482593	0.286316	0.0350348	0	-0.000416676		5.6	3.49815	8.96473	6781.87	6077.52	6077.52	1.16097	0	0
k144fr	kostvane vt-05 knh/alla män + kvinnor KNH	2005	0	16	Dag 3	Dagssumma				172	19	54	1816	7.59088	66.2	37.5	299.8	21.7	0	84	11	818		0.148257	0.671411	0.182785	0.0228695	0	0.0253225		6.6	4.12282	10.5656	6392.75	5841.62	5841.62	1.29945	0	0
k144on	kostvane vt-05 knh/alla män + kvinnor KNH	2005	0	16	Dag 1	Dagssumma				172	19	54	1133	4.73594	54.9	32	155.2	25.2	0	140	10.2	602		0.197068	0.557102	0.250003	0.0425681	0	0.0467405		7.6	4.74749	12.1664	6392.75	5841.62	5841.62	0.810724	0	0
k145lö	kostvane vt-05 knh/alla män + kvinnor KNH	2005	0	19	Dag 3	Dagssumma				172	23	70	3476	14.5297	141	145	398.1	51.6	0	55	27.1	2053		0.164973	0.465785	0.369244	0.0284108	0	0.0284122		13.6	8.49551	21.7715	7193.82	6387.66	6387.66	2.27465	0	0
k145må	kostvane vt-05 knh/alla män + kvinnor KNH	2005	0	19	Dag 1	Dagssumma				172	23	70	2030	8.4854	84.4	44	318.3	39.6	0	97	13.6	1507		0.16909	0.637695	0.191859	0.0373347	0	0.0359794		12.6	7.87084	20.1706	7193.82	6387.66	6387.66	1.3284	0	0
k146lö	kostvane vt-05 knh/alla män + kvinnor KNH	2005	0	20	Dag 3	Dagssumma				172	23	68	3557	14.8683	105.2	122.5	503.8	31.4	0	118	27.4	1590		0.120283	0.576032	0.304844	0.0168951	0	0.0180546		15.6	9.74485	24.9732	7081.82	6310.36	6310.36	2.35617	0	0
k146må	kostvane vt-05 knh/alla män + kvinnor KNH	2005	0	20	Dag 1	Dagssumma				172	23	68	1776	7.42368	85.8	40.6	263.6	32.5	0	44	12.4	1069		0.196479	0.603636	0.202352	0.0350231	0	0.0374908		14.6	9.12018	23.3723	7081.82	6310.36	6310.36	1.17643	0	0
k147fr	kostvane vt-05 knh/alla män + kvinnor KNH	2005	0	25	Dag 3	Dagssumma				172	21	65	1225	5.1205	59.7	27.7	181.3	17.1	0	6	6.8	706		0.198203	0.601914	0.200156	0.0267161	0	0.0269896		23.6	14.7422	37.7799	6961.28	6230.6	6230.6	0.821831	0	0
k147to	kostvane vt-05 knh/alla män + kvinnor KNH	2005	0	25	Dag 1	Dagssumma				172	21	65	937	3.91666	44.8	17	148.9	16.7	0	114	7.1	666		0.194451	0.64629	0.160596	0.0341107	0	0.0354486		24.6	15.3669	39.3808	6961.28	6230.6	6230.6	0.628617	0	0
k148fr	kostvane vt-05 knh/alla män + kvinnor KNH	2005	0	27	Dag 3	Dagssumma				163	25	57	1392	5.81856	57.7	52.9	169.8	22.3	0	116	8.4	768		0.168581	0.496102	0.336389	0.0306605	0	0.0317329		28.6	17.8656	45.7842	6237.83	5732.44	5732.44	1.01502	0	0
k148ti	kostvane vt-05 knh/alla män + kvinnor KNH	2005	0	27	Dag 1	Dagssumma				163	25	57	1847	7.72046	87.7	41.6	276.2	31.4	0	50	19.2	736		0.19311	0.608176	0.199366	0.0325369	0	0.0331897		27.6	17.2409	44.1833	6237.83	5732.44	5732.44	1.3468	0	0
k149lö	kostvane vt-05 knh/alla män + kvinnor KNH	2005	0	28	Dag 3	Dagssumma				167	19	65	1767	7.38606	94.4	60.4	185.2	20.9	0	84	12.1	923		0.217274	0.426262	0.30257	0.0226372	0	-0.0312562		30.6	19.1149	48.9859	6908.44	6202.05	6202.05	1.19091	0	0
k149må	kostvane vt-05 knh/alla män + kvinnor KNH	2005	0	28	Dag 1	Dagssumma				167	19	65	1795	7.5031	101.3	62.6	204.9	25.4	0	168	12.1	1235		0.229518	0.464248	0.308699	0.0270821	0	0.0295478		29.6	18.4902	47.385	6908.44	6202.05	6202.05	1.20978	0	0
k150sö	kostvane vt-05 knh/alla män + kvinnor KNH	2005	0	29	Dag 3	Dagssumma				172	27	56	1555	6.4999	88.3	78.1	124.8	13.2	0	174	9.5	1014		0.230942	0.326405	0.444576	0.0162464	0	0.0181695		31.6	19.7396	50.5867	6314.91	5774.13	5774.13	1.12569	0	0
k150ti	kostvane vt-05 knh/alla män + kvinnor KNH	2005	0	29	Dag 1	Dagssumma				172	27	56	1598	6.67964	63.3	61.9	195.5	10.6	0	91	6.9	829		0.161101	0.497557	0.342878	0.0126953	0	0.0142313		32.6	20.3642	52.1875	6314.91	5774.13	5774.13	1.15682	0	0
k151lö	kostvane vt-05 knh/alla män + kvinnor KNH	2005	0	30	Dag 3	Dagssumma				172	25	52	1917	8.01306	212.7	34.5	148.85	18.95	0	137.5	8.2	1573		0.451251	0.315791	0.159302	0.0189191	0	-0.0547369		33.6	20.9889	53.7884	6138.37	5655.72	5655.72	1.41681	0	0
k151må	kostvane vt-05 knh/alla män + kvinnor KNH	2005	0	30	Dag 1	Dagssumma				172	25	52	1432	5.98576	205.1	23	101.45	20.05	0	190.5	11	1488		0.582499	0.288125	0.142171	0.0267969	0	0.0395923		34.6	21.6136	55.3892	6138.37	5655.72	5655.72	1.05836	0	0
k152fr	kostvane vt-05 knh/alla män + kvinnor KNH	2005	0	31	Dag 3	Dagssumma				172	25	56	1873	7.82914	59.7	107.062	236.7	10.7	0	321	7.6	520		0.129631	0.513964	0.505969	0.0109335	0	0.160498		36.6	22.8629	58.5909	6362.37	5810.33	5810.33	1.34745	0	0
k152lö	kostvane vt-05 knh/alla män + kvinnor KNH	2005	0	31	Dag 3	Dagssumma				172	25	56	2900	12.122	80.2	100.3	415.4	17.9	0	433	9.4	723		0.112473	0.582561	0.306146	0.0118132	0	0.0129929		37.6	23.4876	60.1918	6362.37	5810.33	5810.33	2.08628	0	0
k152sö	kostvane vt-05 knh/alla män + kvinnor KNH	2005	0	31	Dag 3	Dagssumma				172	25	56	2809	11.7416	74.1	95.7	408.5	11.5	0	82	19.5	982		0.107285	0.591443	0.301568	0.00783538	0	0.00813176		38.6	24.1123	61.7926	6362.37	5810.33	5810.33	2.02082	0	0
k152ti	kostvane vt-05 knh/alla män + kvinnor KNH	2005	0	31	Dag 1	Dagssumma				172	25	56	2651	11.0812	65.6	77.2	419.1	28.7	0	647	9.7	792		0.100639	0.642955	0.25777	0.0207198	0	0.0220843		35.6	22.2383	56.9901	6362.37	5810.33	5810.33	1.90715	0	0
k153lö	kostvane vt-05 knh/alla män + kvinnor KNH	2005	0	32	Dag 3	Dagssumma				168	24	71	2964	12.3895	80.8	131.1	355.7	37.8	4.8	63	16.9	1013		0.110868	0.488066	0.391516	0.0244077	0.0112353	0.026093		40.6	25.3616	64.9943	7145.85	6356.42	6356.42	1.94914	0	0
k153to	kostvane vt-05 knh/alla män + kvinnor KNH	2005	0	32	Dag 1	Dagssumma				168	24	71	2711	11.332	75.1	71.8	436.8	26.6	0	60	72.3	1006		0.112663	0.655278	0.234434	0.0187787	0	0.0211543		39.6	24.7369	63.3935	7145.85	6356.42	6356.42	1.78276	0	0
k154lö	kostvane vt-05 knh/alla män + kvinnor KNH	2005	0	33	Dag 3	Dagssumma				172	35	52	2396.5	10.0174	67.41	100.94	303.43		0		9.9			0.114398	0.514937	0.37283	0	0	0.00216524		42.6	26.6109	68.196	5901.07	5474.73	5474.73	1.82975	0	0
k154to	kostvane vt-05 knh/alla män + kvinnor KNH	2005	0	33	Dag 1	Dagssumma				172	35	52	1689.5	7.06211	81.71	52.44	218.43		0		7.7			0.196693	0.525807	0.274745	0	0	-0.00275413		41.6	25.9863	66.5952	5901.07	5474.73	5474.73	1.28995	0	0
m54lö	kostvane vt-05 knh/alla män + kvinnor KNH	2005	1	3	Dag 3	Dagssumma				172	25	78	2743	11.4657	101	48	471.1	45.7	0	101	16.9	1578		0.14975	0.69849	0.154896	0.0318863	0	0.0350226		1.6	0.999472	2.56135	7594.35	6660.68	7594.35	1.50977	1	0
m54må	kostvane vt-05 knh/alla män + kvinnor KNH	2005	1	3	Dag 1	Dagssumma				172	25	78	2238	9.35484	107.1	32.1	374.9	48.8	0	83	15.2	1282		0.194627	0.681284	0.126961	0.0417324	0	0.0446036		1.6	0.999472	2.56135	7594.35	6660.68	7594.35	1.23182	1	0
m55lö	kostvane vt-05 knh/alla män + kvinnor KNH	2005	1	13	Dag 3	Dagssumma				172	41	79	1816	7.59088	67.6	72.5	183.3	16.6	0	104	10.1	579		0.151392	0.410506	0.353385	0.0174947	0	-0.0672228		1.6	0.999472	2.56135	7270.68	6409.75	7270.68	1.04404	1	0
m55må	kostvane vt-05 knh/alla män + kvinnor KNH	2005	1	13	Dag 1	Dagssumma				172	41	79	2082	8.70276	67.7	55.8	323.8	24	0	236	10.9	605		0.132245	0.632512	0.237235	0.022062	0	0.0240544		1.6	0.999472	2.56135	7270.68	6409.75	7270.68	1.19697	1	0
m56lö	kostvane vt-05 knh/alla män + kvinnor KNH	2005	1	14	Dag 3	Dagssumma				182	35	80	2035	8.5063	101.6	123.7	130.1	15.9	0	30	12.7	259		0.20305	0.260007	0.53806	0.0149536	0	0.0160704		3.6	2.24881	5.76304	7669.65	6686.49	7669.65	1.10909	0	0
m56må	kostvane vt-05 knh/alla män + kvinnor KNH	2005	1	14	Dag 1	Dagssumma				182	35	80	1793	7.49474	100.4	110.7	100.4	13.2	0	37	7.5	282		0.227733	0.227733	0.546503	0.0140899	0	0.0160593		2.6	1.62414	4.1622	7669.65	6686.49	7669.65	0.977194	0	0
m57lö	kostvane vt-05 knh/alla män + kvinnor KNH	2005	1	17	Dag 3	Dagssumma				185	25	85	4253	17.7775	193.1	78.2	315.3	25.1	0	80	16.2	2115		0.184654	0.30151	0.162756	0.0112952	0	-0.339785		8.6	5.37216	13.7673	8247.13	7099.6	8247.13	2.1556	0	0
m57må	kostvane vt-05 knh/alla män + kvinnor KNH	2005	1	17	Dag 1	Dagssumma				185	25	85	2772	11.587	216.1	72.9	310	18.5	0	84	15.7	2134		0.317055	0.454822	0.232788	0.012773	0	0.0174368		9.6	5.99683	15.3681	8247.13	7099.6	8247.13	1.40497	0	0
m58lö	kostvane vt-05 knh/alla män + kvinnor KNH	2005	1	18	Dag 3	Dagssumma				182	34	74	2133	8.91594	91.7	41.1	270.9	31	0	248	30.3	680		0.174844	0.516524	0.17056	0.0278154	0	-0.110256		10.6	6.6215	16.969	7357.39	6472.68	7357.39	1.21184	0	0
m58to	kostvane vt-05 knh/alla män + kvinnor KNH	2005	1	18	Dag 1	Dagssumma				182	34	74	2310	9.6558	105.2	77.6	269.4	25.3	0	148	12.1	909		0.185215	0.474306	0.297355	0.0209615	0	-0.0221628		11.6	7.24617	18.5698	7357.39	6472.68	7357.39	1.3124	0	0
m59lö	kostvane vt-05 knh/alla män + kvinnor KNH	2005	1	21	Dag 3	Dagssumma				172	25	75	2221	9.28378	67.3	63.9	264.7	21.1	44.5	215	13.8	922		0.123236	0.484706	0.25467	0.0181822	0.139006	0.0198001		17.6	10.9942	28.1749	7426.36	6544.73	7426.36	1.25011	0	0
m59må	kostvane vt-05 knh/alla män + kvinnor KNH	2005	1	21	Dag 1	Dagssumma				172	25	75	3770	15.7586	141.7	101.1	567.7	28.3	0	14	9.4	2991		0.152863	0.612421	0.237375	0.0143668	0	0.0170256		16.6	10.3695	26.574	7426.36	6544.73	7426.36	2.12198	0	0
m60lö	kostvane vt-05 knh/alla män + kvinnor KNH	2005	1	22	Dag 3	Dagssumma				172	28	67	3326	13.9027	111.7	141.4	399.5	27.4	0	30	20.6	1031		0.136585	0.488503	0.376316	0.0157667	0	0.0171708		19.6	12.2435	31.3766	6907.17	6181.21	6907.17	2.01279	0	0
m60on	kostvane vt-05 knh/alla män + kvinnor KNH	2005	1	22	Dag 1	Dagssumma				172	28	67	3783	15.8129	142.2	148	469.8	27.4	0	101	27.5	1761		0.152875	0.505067	0.346299	0.0138621	0	0.0181029		18.6	11.6189	29.7757	6907.17	6181.21	6907.17	2.28935	0	0
m61lö	kostvane vt-05 knh/alla män + kvinnor KNH	2005	1	23	Dag 3	Dagssumma				172	39	95	2749	11.4908	140.5	76.1	369.8	74.5	0	186	24	1054		0.207862	0.547098	0.245039	0.0518675	0	0.0518658		21.6	13.4929	34.5783	8214.13	7064.38	8214.13	1.39891	0	0
m61må	kostvane vt-05 knh/alla män + kvinnor KNH	2005	1	23	Dag 1	Dagssumma				172	39	95	2752	11.5034	117.5	106.9	326.3	52.2	0	236	36	1020		0.173645	0.482216	0.343839	0.0363024	0	0.0360017		20.6	12.8682	32.9774	8214.13	7064.38	8214.13	1.40044	0	0
m62	kostvane vt-05 knh/alla män + kvinnor KNH	2005	1	24	Dag 1	Dagssumma				172	27	80	3369	14.0824	127.4	87.8	356.3	13.8	0	42	12.8	1533		0.153795	0.430118	0.230685	0.00783956	0	-0.177563		22.6	14.1175	36.1791	7658.89	6701.79	7658.89	1.8387	0	0
m63lö	kostvane vt-05 knh/alla män + kvinnor KNH	2005	1	26	Dag 3	Dagssumma				172	27	82	3653	15.2695	139.6	84.4	461.5	25.8	0	109	21	1315		0.155421	0.513801	0.204512	0.0135171	0	-0.11275		25.6	15.9916	40.9816	7770.89	6779.09	7770.89	1.96497	0	0
m63må	kostvane vt-05 knh/alla män + kvinnor KNH	2005	1	26	Dag 1	Dagssumma				172	27	82	2211	9.24198	98.3	64.4	306.1	24.6	0	138	13	1125		0.180816	0.56305	0.257824	0.0212941	0	0.0229843		26.6	16.6162	42.5825	7770.89	6779.09	7770.89	1.18931	0	0

[truncated: 39 more sheets: 2005 alla kv, 2005 alla m, 2006 alla, 2006 alla kv, 2006 alla m, 2007 alla, 2007 alla kv, 2007 alla m, 2008 alla, 2008 alla kv, 2008 alla m, 2009 alla, 2009 alla kv, 2009 alla m, 2010 alla, 2010 alla kv, 2010 alla m, 2011 alla, 2011 alla kv, 2011 alla m …]
